# Supplementary material for: Mitogenomics of five Olidiana leafhoppers (Hemiptera: Cicadellidae: Coelidiinae) and their phylogenetic implications
Source: PeerJ. 2021 Apr 27;9:e11086. doi: 10.7717/peerj.11086 (PMC8086571; doi:10.7717/peerj.11086)
Supplement: Supplemental Information 1 [file peerj-09-11086-s001.geneious › Olidiana alata MN780581.geneious]

<?xml version="1.0" encoding="UTF-8"?>
<geneious version="8.1.3">
<versions version="8.1.3" minimumVersion="8.0"/>
<geneiousDocument class="com.biomatters.geneious.publicapi.implementations.sequence.DefaultNucleotideSequence" version="1.3-11" revisionNumber="192" geneiousVersion="8.1.3" geneiousVersionMinimum="8.0" PluginDocument_FormatLastChanged="8.0" PluginDocument_FormatLastExtended="7.1" PluginDocument_OldestVersionSerializableTo="6.0" isReferenceOnly="false"><hiddenFields><descendant_operation_record_documents type="list"><descendant_operation_record_documents type="int">0</descendant_operation_record_documents></descendant_operation_record_documents><cache_urn type="urn">urn:local:.:ox-aqh7v0f</cache_urn><nucleotideSequenceWithQualityCount type="int">0</nucleotideSequenceWithQualityCount><description></description><override_cache_name>Olidiana alata MN780581</override_cache_name><cache_plugin_document_urn></cache_plugin_document_urn><weak_referenced_documents type="list"><weak_referenced_documents type="int">0</weak_referenced_documents></weak_referenced_documents><cache_name>GZUW-16 翼状单突叶蝉</cache_name><override_modified_date type="date">1603326337529</override_modified_date><cache_created type="date">1546863348253</cache_created><referenced_documents type="list"><referenced_documents>urn:local:.:63-as2k4yh@0</referenced_documents></referenced_documents><trimmedSequencesCount type="int">0</trimmedSequencesCount></hiddenFields><fields><document_size type="bytes">55559</document_size><molType>DNA</molType><sequence_length type="int">15205</sequence_length><topology>linear</topology><sequence_residues>AATTAGATGCCTGAAAAAAGGATTATTTTGATAGAATAAAAAATGTATTATTACTCTAATTAACTGTAATAAAAACAATTAAGTTTTACTTTGAAATTCAAAAATTCATATGCTTAAACATTATAATACAAAAAGATAAGCTAAAAATAAAGCTATTAGGCTCATAACTTAAATATAGGTATATAAAACCTTCTTTTTAATTAAATTAAACTCAACAACTTTATTATTTAAAACAATAATTATAGTAGGAATAATAATCTCCTTAAGATCAAGAAATTGAATTATAATATGATCAGGTCTAGAATTAATACTTATATCATTTATTCCAATTATAAATTCTATAAAAATTATATACACAGAATCAGCTCTAAAATATTTTATTATACAAAGAATTAGATCAGCACTATTAATAATATCTATTATAATATCATTAGCAATAATTGATAATAAGATAATTATAACAGGAGCAATAATAATTAAATTAGCAATTGCACCAATAA</sequence_residues><gcPercent decimalPlacesDisplayed="1" type="percent">21.999342321604736</gcPercent><modified_date type="date">1546863348253</modified_date></fields><notes><note code="importedFrom" type="note"><filename>Clipboard Contents</filename><path>D:\Geneious 9.1 Data\temp\2152</path></note></notes><originalElement><XMLSerialisableRootElement cachedCountGC="3345" cachedCountAT="11860" charSequenceRevision="50" annotationsRevision="92" charSequenceValidated="true"><created type="date">1546863348253</created><name>GZUW-16 翼状单突叶蝉</name><sequenceAnnotations><annotation><description>Control region</description><type>A+T</type><intervals><interval><minimumIndex>14189</minimumIndex><maximumIndex>15205</maximumIndex><direction>leftToRight</direction></interval></intervals><qualifiers><qualifier><name>created by</name><value>User</value></qualifier></qualifiers></annotation><annotation><description>GGAATCTAACCCAAAAGAAATAAACCTTATAACAAAAGATGATTTAAGGTAAACTACCTCTCAAAGACCACAACTTTGAATTTTAAACTAAACTACTCAAATTAAAATAAATCAACCAATAAGATCAAATATATCAATATAAATACATGTATAAAACTAATTAAATATTCACGAACCTCACCAGGACTACATCTAAAAATGTATAAGCATATACCGTGTTGACTATATAAATACAAATATATACAAAAACATGAACTAAAAAAAGACACTATTAAAAAATAAATTAAACTAAATCTTCAATATTTAATTATTCTTGATAAAATTAGCAGCTCCCCAATAAAGTTAATTCTAGGAGGACAACTTATATTAAATGAACATAATAAAAATCAAAATAATGAGATTCTTGGTATATATAAAACTATTCCTTTAATTATATAAAATCTACGTCTATTAAGACGTGAATAAAAAATATTAGCTAAACAAAATAATCCAGAAGAACAAATTCCATGACCAATTATTAGAATATAAGAACCTACTAAACCAAATAAACTTATACTTAATATACCCAAAAGACATAACCCTATATGAGAAATAGAGGAATAGGCAACTATTATCTTTATATCACCTTGAATAAGACAAATTAGACTAACTAATACAGACCCTCAAATAATTAAAGAATAAAAAATATATGAATTAATTATAAATCTAACCTCAAATATAAATATAAATCGAATAATTCCATAACCCCCTAATTTTAATATTAGTCCAGCTAAAATTATAGAACCAGCTACCGACGCCTGTACATGAGCTTTAGGTAACCAAAAATGTAAAATAAATATAGGAGCCTTAACCAAAAATGAAAATATTAAAATAAAATATAATAAAAATCTTCTTCTTAAACAAATTAAATAGTCAAAAAAAAAAGAAAAAGAAAATTCATATAAATACAAAATTAATAAAAAAAAAGGTAAAGAAGAAAAAATAGTATAGAATAATAAATATAAACCTGATAATAAACGCTCAGGTTGATATCCCCAACCTAAAAGCATAATAATTATAAAAATTAATCTTAATTCAAAAAAAATATACATTAAAAACACATTCAAAGAAAAAAAAAACATAATAATATTTAAACAAAGAAATAAACAAACTCTTAAAAAAAATATATTTATTTCAACTTTAATTAAATTTCTTCTCACAATTATTAAATTAAGAATTATAATACATAATATAATTAAACCAAAAGAAATATAATCTAATCCAAATTCATAAGTGATATATCTAAAGTTTACTCTCAAATTAACTCTAATTAAAATTACAAAAAACATTATAGAAAATATAAACTGAAAAAGAAATCAACAATTAAATATAAAAATATTTAGGATCAAAAAAACTATATACAAAATTATTATCATTTAAACATTATACTTAAATAATCATTACCATGATTACGAATAATTGAAACTAAAATAGTTAAACCCAGAACACTTTCACAAACATAAAATATTATTATAAATAAATAAAAATAATAAATAAATCTATATAATAGATTTAAAATAATTATAATTAATAAAGATAGAACAACAAATTCCAAAATCATTAAAGATAATAGAATGTGTTTACGTAAATAAATTAAAGAAAACAATCTTATAAAATAAATATAGTAAACTAAATATAAACTCATTAGTTTTAATAATTTAATAAAAATTTTAATCTTGTAAATTAAAAATAAGCATAGCTTTTAAAATATCAGTAAGATAAAAATATCCTAAGTCCCCAAAACCTAAATTTTATATTAAACTACTTACTGAAATAAAAAAATATATTATTAAATTAATAATTATCTTATCATCAATAACCTCTTTAGTATTAAATCCTATACAAATAGGAATAATACTATTAATACAAACTATATTAACTACAATGATAATTAATAAAATCATAGCTTCCTCATGATTTAGACTAATTACATTTATTATAATAATTGGAGGATTATTAATCCTATTTATTTATATAAGAAGAATTGCATCAAATGAAAAAATTATAATAAAATTCAATTTAACATTAATTACAATTATTACTCTAATACCTTTAGATGAAATATTAACAAGACAAATAAACTATACAGAAAAACTAATCTCTAGTACAGAAAACATAGCATTATCTAAAATATATAATCAAAAAACATTATACATATCAATATTTATAATCATATACCTATTATTAGCAATAATTATAGTATCAAAAATAATTAAAATTTATAAAGGGCCATTACGATCTAAATATGAATAAATCTATTCGGAAAAAACCTATAATTAATATTATTAACAACATATTAATTGACTTACCAGCCCCTTTAAATATTTCACTATGATGAAACTTTGGGTCAATATTAGGAATGTGTTTAATAATACAACTAATCTCAGGAATTATATTATCCATACACTATACACCAAACACAATAACAGCATTTGACTCTATTAGACACATTATACGAAACGTAAATTATGGCTGAACTATACGGACAATTCACTCTAATGGAGCATCTTTATTCTTTGTTTGTTTATATTTACATACAGGACGGGGAATATACTATGGTTCATATAAATTGCTATATACATGAATCATAGGAGTAATTTTAATACTACTTACAATAATAACAGCATTTCTAGGATATGTACTACCATGAGGTCAAATATCTTTTTGAGGAGCAACAGTAATTACAAATTTAATATCAGCAATTCCATATATTGGTAATAACATAGTAATATGAATTTGAGGGGGTTTTGCAGTAGATAATGCAACCTTATCTCGATTTTTTAGACTTCATTTTACTATACCATTTATTATTTCAATAATAGTTATTATTCACTTAGCATTTCTTCATCAAACTGGATCAACAAACCCTATAGGAATTAACTCAAATATTGATAAAATCCCATTTCACCCGTTCTTTTCAATTAAAGACATAATAGGAATTATATTTATAATAATAATAATAATAACATTAAACTTTTATAAACCATATATACTTATAGACCCTGATAATTTTAATCCCGCAAACCCTATAATTACTCCTATTCATATTCAACCAGAATGATACTTCCTATTCGCATATGCTATTTTACGATCAATTCCTAACAAACTAGGAGGGGTTATAGCATTATTAATATCTATCTTAATATTACTATTTATCCCAATATCTACAAAATCAAAATTTAAGGGAATAAGTTTTTATCCAATAAATCAAATCTTATTTTGAATATTTTTAATAACAATTATTCTATTAACCTGAATTGGAATAAAACCAGTAGAATCTCCTTATACATCTATAGGTATATTAATAACTATAATATACTTCTTATATTTTATCTTTAACCCATTAATATTAAAACTATGAGATAAATTAACCTTATAAGTTAATTAGCTTATAAAAAGCATGTATTTTGAAAATACAAGTAAGATTTAAATTTATTAACTTAACAAAAAAAAATGATAAATAATAATCAATTTTATAAAAACAAAAAGATAAAAATAATTTAAAGAAAGAGGTAAATAACATTTTCAAGCTAAATATATAAGCTTATCGTAACGATAACGAGGAACAGAGGCTCGAACTCAAATAAATAAAAAACATAATAAAATTACCTTAACATAAAAAAATAAACAAAAAAAATCTCCACCTAAATATAACAAACACGTAATTAAACAAATAAAAATAATACTAGAATATTCAGAGATAAATAAAAAAGCAAATAAACCACCCCCATATTCAATATTAAACCCAGAAACTAACTCTCTTTCCCCCTCAGAAAAATCATAAGGGGATCGATTTGTCTCAGCTAAACAACAAGAAATTCAACAAAAAAATATAGGAAAAGAAATCCATACAAATCAAGAATTAATTTGACAAATAAACAAATTCATAAATCTATATCTATCACAAAAAATAAAATAAATAATTAAAAAAAAAGATAAAGAGACCTCATAAGAAATAGCTTGAGATACTCCTCGTATTCTCCCAATTATTGAATAAACTCTATTGGACGCTCAACCACAAATAATTATAAAATATACACCAACCCCACAGAAACATAAAAAAAATAACAAACCATAATTAAACTCAATAAAATTAAAATAAATAGGTATTAAAACTCAACAAATTAAAGAATAAACTAAACCTAATATAGGGCAGACCATATAAATAATAAAATTTCTATTTATAGGTATTAAATCCTCCCTAATAAATAATTTAATACCATCAGAAAAAGGTTGTAAAAGACCTATATAACCTACTTTATTAGGGCCTTTACGTAATTGAATATATCTCAAAATCTTACGCTCAATTAAAGTAAAAAACCCAACTGAAATCAAAACTATAACCAATAAAATAAAACAAACCAAATAAAATATTATTAGATGTAATATAAAACTACATAATTAAATTCTAAAATTAATACATTAATCTGTCAATCTAATCTCAAAAACATAATTAAAACTATTAATTATGGTCCTTTCGTACTAATAATTAAAATAAATTTTAAGATAGAAACCAACCTGGCTTACACCGGTTTGAACTCAAATCATGTAAGATTATAAAAGTCGAACAGACTTACAATTAAAGCTTCTACACCATAAAATTATCTTAATTCAACATCGAGGTCGCAAACTTTAATTTTAATATGAACTTTCCATCAAAATTACGCTGTTATCCCTAAGGTAATTTATCTTATAATCTTAATAAAGGATCAAATAAACATATATTAATGAATTAAATAAATAAAGTGAAATTTATTAATCACCCCAATTAAAAATTTAAATTAAATGAACAAATTTAACCTAAAAATAATTCAATAAATTAATATTTTAAATTCTATAGGGTCTTATCGTCCCTAAAAAACTATTTAGCTTTTTAACCAAAAAATAAAATTCTAATAATAAAATTAATAAAGATAATATTTCATTTATCCTTTCATTCAAGTTTCCAATTAAAAAACTAATTACTATGCTACCTTTGTACAGTCAATATACTGCAGCCATTTAAATAAGTCATTGGGCAGAAATTACTTTATATAGAAACCATAAAGAAATGTTTTTGATAAACAGTTGAAAATTAAATATGCCGAATTCATTCAATTTAAAATAAAAATTATACTAATTAAATCAATATTAAAATATTAGAAATTAAATAAAAAAATTGAATATGAAATTAAATTCAATAAAATCAAATAATTATAAAATAATCTATTAAGAACTAAAAATAAGATTCTATTAATAATAAAAATAAATAATAAAAAATTATAATTAAATATCAAGATTATCCCCAATAAATTAAGTATTCAAAAATATAAAATTATACATAAAAAAGAAAACTATAATTAAATTAAATCTTCAATAACCAGATATATAAAAAGAACGTTAACATTTTATTACAATAATTAAATTAAATAAGTTTATAAAACAACTTAAATAATATAAAAATAAATATCTAAGATTCGGGACTTACAAATATATAAAAAATTAAATATACCCTGATACAAAAGGTACTAAAAATTTAACCTTATTATTTYATAAAAACCTTAACAGTAATTCAACAAAATGATTAATTTAAAACTTAAACAAAAATATAAAAATATTTAAATAACAATATACATAAAAGTAAATCAGAAAGGAATAATCTTCTTACAAATGTAAACAGTAAACTTTTAATAAGCTACATTCTGAAAACTAATCTCAATTTCCAATAAGATTACTTTGTTACGACTTATCCAATAAAACTGGAGTGACGGGCAATATGTACATGACTCATAGCTTAATTCAAAATAAATAATTACTTAAAATTACTTTCAAATCCTATTTCAACTTAAATTAAACTTAAAAATTCAAAATTAATAAAAATTAAAGTAATCCATTTAAACTCAAATAAAACTGCACCTTGACCTAATATAAATTAATTAATTAAAATAGAAGAATTCTTTAAAATTACTCATTATAGCGATATACAGATTTAATTTAAGTAAAAACTAACGTGGTTTATCAATTAAAAAACAGATTCCCCTGAAAAGATTAGTCACCGCCAAATTCTTTAAGTTTTATAGAACATAACTATTAATATTAACAAAAAAATTTAAACAAAAAATAAAAGGGTATCTAATCCTAGTTTAAAATTAATACTTATAATAATCATAAACACGAATAAAAAAATTAGCTTATAAATTTCACCTAAATAAACCTATAATAAAAACCTTTAAAAATAACTTAATTTAATTATAATAAAATGTCCTTAACTAAATATGTATAACCGCGAATGCTGGCACAAAATTAATCTAGCTTAACTTAAATTTCTGAATATAAATTAATATAATTATCAAAACTAATTACTACAAATGTCAATATTAAAAACATACATATAACTAATTTAAATAAAAAACTTGAAAGACAGAATCAAACTTTTAGTAAAAATAAGGCAAAACAGGTTTTAAATTATTATCTATAACTATATATAAAATATACAATAAGATAACACTAACTAAATAATTAAGTAGAATAATAATAGTAGATACTATATGATCATTATAATAAATAGATTATCTATAACTATATATAAAATATACAATAAGATAACACTAACTAAATAATTAAGTAGAATAATAATAGTAGATACTATATGATCATTATAATAAATAGATTATCTATAACTAAGTAAGATTAACAATATTACAATTACTATATATTAGATAACTATTATAATAAATATTTTATATATAACTATACAAAAATAAATTAAATATAAAATATAAGTTAATATAATATTCAAATAAGTATTGATTATATAAAACACTTTAATTAGAATTATTCATTTCTTCATAGAATATTATTATTCAAGTTACCATTAAACTAAATATAAGAATCAACAAAGATTAATTTAATAGTAATTTTAATTTTAAATTAAAACATATGATTACAACAACGTATGTAATGTAATTCAATAGTTCTCACTCTTTCGAATTATGATTTATGGATAGTGGTCTCATTGATTTTAATTTAACTTTGGAGTTAATTCAATATACTATAAATTCAATCTTCTTTCTTCATTTTTTACGTTTAGAAGAAAGAAGATTGACTTGAGTATTATTCACATTCAATTATGATTAAACTAAATTCATTTAATTCAATTATAAAACTACATTATTTAAATTACTTATAACTTAATTCAAAATACTATTTTATTGTTTGTAAAATATTTATATTATTAGTTTAAATTTTGTTTTATATAAAATTACATACTTAATATATATATATATATATAGTTATTTAAGAATAAGAGTAACTTTTTATTTTATTTTTTTAAGCGAATAATTTTATTTATATTTTAAATATATAGAAAATATATTTTTAACCTAAAAAATTAGGTATAGTTTATTATTTCTTTACAAGATTACACTATATTTTAAAGTAAAATTTTCAAAATC</description><type>Editing History Deletion</type><intervals><interval><minimumIndex>1</minimumIndex><maximumIndex>0</maximumIndex><direction>none</direction></interval></intervals><qualifiers><qualifier><name>Original Bases</name><value>GGAATCTAACCCAAAAGAAATAAACCTTATAACAAAAGATGATTTAAGGTAAACTACCTCTCAAAGACCACAACTTTGAATTTTAAACTAAACTACTCAAATTAAAATAAATCAACCAATAAGATCAAATATATCAATATAAATACATGTATAAAACTAATTAAATATTCACGAACCTCACCAGGACTACATCTAAAAATGTATAAGCATATACCGTGTTGACTATATAAATACAAATATATACAAAAACATGAACTAAAAAAAGACACTATTAAAAAATAAATTAAACTAAATCTTCAATATTTAATTATTCTTGATAAAATTAGCAGCTCCCCAATAAAGTTAATTCTAGGAGGACAACTTATATTAAATGAACATAATAAAAATCAAAATAATGAGATTCTTGGTATATATAAAACTATTCCTTTAATTATATAAAATCTACGTCTATTAAGACGTGAATAAAAAATATTAGCTAAACAAAATAATCCAGAAGAACAAATTCCATGACCAATTATTAGAATATAAGAACCTACTAAACCAAATAAACTTATACTTAATATACCCAAAAGACATAACCCTATATGAGAAATAGAGGAATAGGCAACTATTATCTTTATATCACCTTGAATAAGACAAATTAGACTAACTAATACAGACCCTCAAATAATTAAAGAATAAAAAATATATGAATTAATTATAAATCTAACCTCAAATATAAATATAAATCGAATAATTCCATAACCCCCTAATTTTAATATTAGTCCAGCTAAAATTATAGAACCAGCTACCGACGCCTGTACATGAGCTTTAGGTAACCAAAAATGTAAAATAAATATAGGAGCCTTAACCAAAAATGAAAATATTAAAATAAAATATAATAAAAATCTTCTTCTTAAACAAATTAAATAGTCAAAAAAAAAAGAAAAAGAAAATTCATATAAATACAAAATTAATAAAAAAAAAGGTAAAGAAGAAAAAATAGTATAGAATAATAAATATAAACCTGATAATAAACGCTCAGGTTGATATCCCCAACCTAAAAGCATAATAATTATAAAAATTAATCTTAATTCAAAAAAAATATACATTAAAAACACATTCAAAGAAAAAAAAAACATAATAATATTTAAACAAAGAAATAAACAAACTCTTAAAAAAAATATATTTATTTCAACTTTAATTAAATTTCTTCTCACAATTATTAAATTAAGAATTATAATACATAATATAATTAAACCAAAAGAAATATAATCTAATCCAAATTCATAAGTGATATATCTAAAGTTTACTCTCAAATTAACTCTAATTAAAATTACAAAAAACATTATAGAAAATATAAACTGAAAAAGAAATCAACAATTAAATATAAAAATATTTAGGATCAAAAAAACTATATACAAAATTATTATCATTTAAACATTATACTTAAATAATCATTACCATGATTACGAATAATTGAAACTAAAATAGTTAAACCCAGAACACTTTCACAAACATAAAATATTATTATAAATAAATAAAAATAATAAATAAATCTATATAATAGATTTAAAATAATTATAATTAATAAAGATAGAACAACAAATTCCAAAATCATTAAAGATAATAGAATGTGTTTACGTAAATAAATTAAAGAAAACAATCTTATAAAATAAATATAGTAAACTAAATATAAACTCATTAGTTTTAATAATTTAATAAAAATTTTAATCTTGTAAATTAAAAATAAGCATAGCTTTTAAAATATCAGTAAGATAAAAATATCCTAAGTCCCCAAAACCTAAATTTTATATTAAACTACTTACTGAAATAAAAAAATATATTATTAAATTAATAATTATCTTATCATCAATAACCTCTTTAGTATTAAATCCTATACAAATAGGAATAATACTATTAATACAAACTATATTAACTACAATGATAATTAATAAAATCATAGCTTCCTCATGATTTAGACTAATTACATTTATTATAATAATTGGAGGATTATTAATCCTATTTATTTATATAAGAAGAATTGCATCAAATGAAAAAATTATAATAAAATTCAATTTAACATTAATTACAATTATTACTCTAATACCTTTAGATGAAATATTAACAAGACAAATAAACTATACAGAAAAACTAATCTCTAGTACAGAAAACATAGCATTATCTAAAATATATAATCAAAAAACATTATACATATCAATATTTATAATCATATACCTATTATTAGCAATAATTATAGTATCAAAAATAATTAAAATTTATAAAGGGCCATTACGATCTAAATATGAATAAATCTATTCGGAAAAAACCTATAATTAATATTATTAACAACATATTAATTGACTTACCAGCCCCTTTAAATATTTCACTATGATGAAACTTTGGGTCAATATTAGGAATGTGTTTAATAATACAACTAATCTCAGGAATTATATTATCCATACACTATACACCAAACACAATAACAGCATTTGACTCTATTAGACACATTATACGAAACGTAAATTATGGCTGAACTATACGGACAATTCACTCTAATGGAGCATCTTTATTCTTTGTTTGTTTATATTTACATACAGGACGGGGAATATACTATGGTTCATATAAATTGCTATATACATGAATCATAGGAGTAATTTTAATACTACTTACAATAATAACAGCATTTCTAGGATATGTACTACCATGAGGTCAAATATCTTTTTGAGGAGCAACAGTAATTACAAATTTAATATCAGCAATTCCATATATTGGTAATAACATAGTAATATGAATTTGAGGGGGTTTTGCAGTAGATAATGCAACCTTATCTCGATTTTTTAGACTTCATTTTACTATACCATTTATTATTTCAATAATAGTTATTATTCACTTAGCATTTCTTCATCAAACTGGATCAACAAACCCTATAGGAATTAACTCAAATATTGATAAAATCCCATTTCACCCGTTCTTTTCAATTAAAGACATAATAGGAATTATATTTATAATAATAATAATAATAACATTAAACTTTTATAAACCATATATACTTATAGACCCTGATAATTTTAATCCCGCAAACCCTATAATTACTCCTATTCATATTCAACCAGAATGATACTTCCTATTCGCATATGCTATTTTACGATCAATTCCTAACAAACTAGGAGGGGTTATAGCATTATTAATATCTATCTTAATATTACTATTTATCCCAATATCTACAAAATCAAAATTTAAGGGAATAAGTTTTTATCCAATAAATCAAATCTTATTTTGAATATTTTTAATAACAATTATTCTATTAACCTGAATTGGAATAAAACCAGTAGAATCTCCTTATACATCTATAGGTATATTAATAACTATAATATACTTCTTATATTTTATCTTTAACCCATTAATATTAAAACTATGAGATAAATTAACCTTATAAGTTAATTAGCTTATAAAAAGCATGTATTTTGAAAATACAAGTAAGATTTAAATTTATTAACTTAACAAAAAAAAATGATAAATAATAATCAATTTTATAAAAACAAAAAGATAAAAATAATTTAAAGAAAGAGGTAAATAACATTTTCAAGCTAAATATATAAGCTTATCGTAACGATAACGAGGAACAGAGGCTCGAACTCAAATAAATAAAAAACATAATAAAATTACCTTAACATAAAAAAATAAACAAAAAAAATCTCCACCTAAATATAACAAACACGTAATTAAACAAATAAAAATAATACTAGAATATTCAGAGATAAATAAAAAAGCAAATAAACCACCCCCATATTCAATATTAAACCCAGAAACTAACTCTCTTTCCCCCTCAGAAAAATCATAAGGGGATCGATTTGTCTCAGCTAAACAACAAGAAATTCAACAAAAAAATATAGGAAAAGAAATCCATACAAATCAAGAATTAATTTGACAAATAAACAAATTCATAAATCTATATCTATCACAAAAAATAAAATAAATAATTAAAAAAAAAGATAAAGAGACCTCATAAGAAATAGCTTGAGATACTCCTCGTATTCTCCCAATTATTGAATAAACTCTATTGGACGCTCAACCACAAATAATTATAAAATATACACCAACCCCACAGAAACATAAAAAAAATAACAAACCATAATTAAACTCAATAAAATTAAAATAAATAGGTATTAAAACTCAACAAATTAAAGAATAAACTAAACCTAATATAGGGCAGACCATATAAATAATAAAATTTCTATTTATAGGTATTAAATCCTCCCTAATAAATAATTTAATACCATCAGAAAAAGGTTGTAAAAGACCTATATAACCTACTTTATTAGGGCCTTTACGTAATTGAATATATCTCAAAATCTTACGCTCAATTAAAGTAAAAAACCCAACTGAAATCAAAACTATAACCAATAAAATAAAACAAACCAAATAAAATATTATTAGATGTAATATAAAACTACATAATTAAATTCTAAAATTAATACATTAATCTGTCAATCTAATCTCAAAAACATAATTAAAACTATTAATTATGGTCCTTTCGTACTAATAATTAAAATAAATTTTAAGATAGAAACCAACCTGGCTTACACCGGTTTGAACTCAAATCATGTAAGATTATAAAAGTCGAACAGACTTACAATTAAAGCTTCTACACCATAAAATTATCTTAATTCAACATCGAGGTCGCAAACTTTAATTTTAATATGAACTTTCCATCAAAATTACGCTGTTATCCCTAAGGTAATTTATCTTATAATCTTAATAAAGGATCAAATAAACATATATTAATGAATTAAATAAATAAAGTGAAATTTATTAATCACCCCAATTAAAAATTTAAATTAAATGAACAAATTTAACCTAAAAATAATTCAATAAATTAATATTTTAAATTCTATAGGGTCTTATCGTCCCTAAAAAACTATTTAGCTTTTTAACCAAAAAATAAAATTCTAATAATAAAATTAATAAAGATAATATTTCATTTATCCTTTCATTCAAGTTTCCAATTAAAAAACTAATTACTATGCTACCTTTGTACAGTCAATATACTGCAGCCATTTAAATAAGTCATTGGGCAGAAATTACTTTATATAGAAACCATAAAGAAATGTTTTTGATAAACAGTTGAAAATTAAATATGCCGAATTCATTCAATTTAAAATAAAAATTATACTAATTAAATCAATATTAAAATATTAGAAATTAAATAAAAAAATTGAATATGAAATTAAATTCAATAAAATCAAATAATTATAAAATAATCTATTAAGAACTAAAAATAAGATTCTATTAATAATAAAAATAAATAATAAAAAATTATAATTAAATATCAAGATTATCCCCAATAAATTAAGTATTCAAAAATATAAAATTATACATAAAAAAGAAAACTATAATTAAATTAAATCTTCAATAACCAGATATATAAAAAGAACGTTAACATTTTATTACAATAATTAAATTAAATAAGTTTATAAAACAACTTAAATAATATAAAAATAAATATCTAAGATTCGGGACTTACAAATATATAAAAAATTAAATATACCCTGATACAAAAGGTACTAAAAATTTAACCTTATTATTTYATAAAAACCTTAACAGTAATTCAACAAAATGATTAATTTAAAACTTAAACAAAAATATAAAAATATTTAAATAACAATATACATAAAAGTAAATCAGAAAGGAATAATCTTCTTACAAATGTAAACAGTAAACTTTTAATAAGCTACATTCTGAAAACTAATCTCAATTTCCAATAAGATTACTTTGTTACGACTTATCCAATAAAACTGGAGTGACGGGCAATATGTACATGACTCATAGCTTAATTCAAAATAAATAATTACTTAAAATTACTTTCAAATCCTATTTCAACTTAAATTAAACTTAAAAATTCAAAATTAATAAAAATTAAAGTAATCCATTTAAACTCAAATAAAACTGCACCTTGACCTAATATAAATTAATTAATTAAAATAGAAGAATTCTTTAAAATTACTCATTATAGCGATATACAGATTTAATTTAAGTAAAAACTAACGTGGTTTATCAATTAAAAAACAGATTCCCCTGAAAAGATTAGTCACCGCCAAATTCTTTAAGTTTTATAGAACATAACTATTAATATTAACAAAAAAATTTAAACAAAAAATAAAAGGGTATCTAATCCTAGTTTAAAATTAATACTTATAATAATCATAAACACGAATAAAAAAATTAGCTTATAAATTTCACCTAAATAAACCTATAATAAAAACCTTTAAAAATAACTTAATTTAATTATAATAAAATGTCCTTAACTAAATATGTATAACCGCGAATGCTGGCACAAAATTAATCTAGCTTAACTTAAATTTCTGAATATAAATTAATATAATTATCAAAACTAATTACTACAAATGTCAATATTAAAAACATACATATAACTAATTTAAATAAAAAACTTGAAAGACAGAATCAAACTTTTAGTAAAAATAAGGCAAAACAGGTTTTAAATTATTATCTATAACTATATATAAAATATACAATAAGATAACACTAACTAAATAATTAAGTAGAATAATAATAGTAGATACTATATGATCATTATAATAAATAGATTATCTATAACTATATATAAAATATACAATAAGATAACACTAACTAAATAATTAAGTAGAATAATAATAGTAGATACTATATGATCATTATAATAAATAGATTATCTATAACTAAGTAAGATTAACAATATTACAATTACTATATATTAGATAACTATTATAATAAATATTTTATATATAACTATACAAAAATAAATTAAATATAAAATATAAGTTAATATAATATTCAAATAAGTATTGATTATATAAAACACTTTAATTAGAATTATTCATTTCTTCATAGAATATTATTATTCAAGTTACCATTAAACTAAATATAAGAATCAACAAAGATTAATTTAATAGTAATTTTAATTTTAAATTAAAACATATGATTACAACAACGTATGTAATGTAATTCAATAGTTCTCACTCTTTCGAATTATGATTTATGGATAGTGGTCTCATTGATTTTAATTTAACTTTGGAGTTAATTCAATATACTATAAATTCAATCTTCTTTCTTCATTTTTTACGTTTAGAAGAAAGAAGATTGACTTGAGTATTATTCACATTCAATTATGATTAAACTAAATTCATTTAATTCAATTATAAAACTACATTATTTAAATTACTTATAACTTAATTCAAAATACTATTTTATTGTTTGTAAAATATTTATATTATTAGTTTAAATTTTGTTTTATATAAAATTACATACTTAATATATATATATATATATAGTTATTTAAGAATAAGAGTAACTTTTTATTTTATTTTTTTAAGCGAATAATTTTATTTATATTTTAAATATATAGAAAATATATTTTTAACCTAAAAAATTAGGTATAGTTTATTATTTCTTTACAAGATTACACTATATTTTAAAGTAAAATTTTCAAAATC</value></qualifier></qualifiers></annotation><annotation><description>A</description><type>Editing History Deletion</type><intervals><interval><minimumIndex>7720</minimumIndex><maximumIndex>7719</maximumIndex><direction>none</direction></interval></intervals><qualifiers><qualifier><name>Original Bases</name><value>A</value></qualifier></qualifiers></annotation><annotation><description>16S</description><type>rRNA</type><intervals><interval><minimumIndex>12214</minimumIndex><maximumIndex>13396</maximumIndex><direction>rightToLeft</direction></interval></intervals><qualifiers><qualifier><name>created by</name><value>User</value></qualifier></qualifiers></annotation><annotation><description>12S</description><type>rRNA</type><intervals><interval><minimumIndex>13457</minimumIndex><maximumIndex>14188</maximumIndex><direction>rightToLeft</direction></interval></intervals><qualifiers><qualifier><name>created by</name><value>User</value></qualifier></qualifiers></annotation><annotation><description>Extracted region from Consensus</description><type>extracted region</type><intervals><interval><minimumIndex>7735</minimumIndex><maximumIndex>10935</maximumIndex><direction>leftToRight</direction></interval></intervals><qualifiers><qualifier><name>Extracted interval</name><value>100 -&gt; 3300</value></qualifier></qualifiers></annotation><annotation><description>Extracted region from Consensus</description><type>extracted region</type><intervals><interval><minimumIndex>12136</minimumIndex><maximumIndex>13295</maximumIndex><direction>leftToRight</direction></interval></intervals><qualifiers><qualifier><name>Extracted interval</name><value>26 -&gt; 1185</value></qualifier></qualifiers></annotation><annotation><description>Extracted region from Consensus</description><type>extracted region</type><intervals><interval><minimumIndex>14571</minimumIndex><maximumIndex>15205</maximumIndex><direction>leftToRight</direction></interval></intervals><qualifiers><qualifier><name>Extracted interval</name><value>410 -&gt; 1044</value></qualifier></qualifiers></annotation><annotation><description>Extracted region from Consensus</description><type>extracted region</type><intervals><interval><minimumIndex>1165</minimumIndex><maximumIndex>1613</maximumIndex><direction>leftToRight</direction></interval></intervals><qualifiers><qualifier><name>Extracted interval</name><value>212 -&gt; 660</value></qualifier></qualifiers></annotation><annotation><description>Extracted region from Consensus</description><type>extracted region</type><intervals><interval><minimumIndex>7636</minimumIndex><maximumIndex>7667</maximumIndex><direction>leftToRight</direction></interval></intervals><qualifiers><qualifier><name>Extracted interval</name><value>1699 -&gt; 1730</value></qualifier></qualifiers></annotation><annotation><description>ND5</description><type>CDS</type><intervals><interval><minimumIndex>6107</minimumIndex><maximumIndex>7774</maximumIndex><direction>rightToLeft</direction></interval></intervals><qualifiers><qualifier><name>created by</name><value>User</value></qualifier><qualifier><name>modified by</name><value>User</value></qualifier></qualifiers></annotation><annotation><description>COI</description><type>CDS</type><intervals><interval><minimumIndex>1342</minimumIndex><maximumIndex>2877</maximumIndex><direction>leftToRight</direction></interval></intervals><qualifiers><qualifier><name>created by</name><value>User</value></qualifier></qualifiers></annotation><annotation><description>ND4</description><type>CDS</type><intervals><interval><minimumIndex>7836</minimumIndex><maximumIndex>9143</maximumIndex><direction>rightToLeft</direction></interval></intervals><qualifiers><qualifier><name>created by</name><value>User</value></qualifier></qualifiers></annotation><annotation><description>CYTB</description><type>CDS</type><intervals><interval><minimumIndex>10031</minimumIndex><maximumIndex>11152</maximumIndex><direction>leftToRight</direction></interval></intervals><qualifiers><qualifier><name>created by</name><value>User</value></qualifier></qualifiers></annotation><annotation><description>ND2</description><type>CDS</type><intervals><interval><minimumIndex>200</minimumIndex><maximumIndex>1154</maximumIndex><direction>leftToRight</direction></interval></intervals><qualifiers><qualifier><name>created by</name><value>User</value></qualifier></qualifiers></annotation><annotation><description>ND1</description><type>CDS</type><intervals><interval><minimumIndex>11209</minimumIndex><maximumIndex>12147</maximumIndex><direction>rightToLeft</direction></interval></intervals><qualifiers><qualifier><name>created by</name><value>User</value></qualifier></qualifiers></annotation><annotation><description>COIII</description><type>CDS</type><intervals><interval><minimumIndex>4541</minimumIndex><maximumIndex>5318</maximumIndex><direction>leftToRight</direction></interval></intervals><qualifiers><qualifier><name>created by</name><value>User</value></qualifier><qualifier><name>modified by</name><value>User</value></qualifier></qualifiers></annotation><annotation><description>COII</description><type>CDS</type><intervals><interval><minimumIndex>2944</minimumIndex><maximumIndex>3619</maximumIndex><direction>leftToRight</direction></interval></intervals><qualifiers><qualifier><name>created by</name><value>User</value></qualifier></qualifiers></annotation><annotation><description>ATP6</description><type>CDS</type><intervals><interval><minimumIndex>3902</minimumIndex><maximumIndex>4540</maximumIndex><direction>leftToRight</direction></interval></intervals><qualifiers><qualifier><name>created by</name><value>User</value></qualifier><qualifier><name>modified by</name><value>User</value></qualifier></qualifiers></annotation><annotation><description>ND6</description><type>CDS</type><intervals><interval><minimumIndex>9547</minimumIndex><maximumIndex>10026</maximumIndex><direction>leftToRight</direction></interval></intervals><qualifiers><qualifier><name>created by</name><value>User</value></qualifier></qualifiers></annotation><annotation><description>ND3</description><type>CDS</type><intervals><interval><minimumIndex>5381</minimumIndex><maximumIndex>5734</maximumIndex><direction>leftToRight</direction></interval></intervals><qualifiers><qualifier><name>created by</name><value>User</value></qualifier></qualifiers></annotation><annotation><description>ND4L</description><type>CDS</type><intervals><interval><minimumIndex>9143</minimumIndex><maximumIndex>9418</maximumIndex><direction>rightToLeft</direction></interval></intervals><qualifiers><qualifier><name>created by</name><value>User</value></qualifier></qualifiers></annotation><annotation><description>ATP8</description><type>CDS</type><intervals><interval><minimumIndex>3753</minimumIndex><maximumIndex>3902</maximumIndex><direction>leftToRight</direction></interval></intervals><qualifiers><qualifier><name>created by</name><value>User</value></qualifier></qualifiers></annotation><annotation><description>Lys</description><type>tRNA</type><intervals><interval><minimumIndex>3620</minimumIndex><maximumIndex>3690</maximumIndex><direction>leftToRight</direction></interval></intervals><qualifiers><qualifier><name>created by</name><value>User</value></qualifier></qualifiers></annotation><annotation><description>Met</description><type>tRNA</type><intervals><interval><minimumIndex>130</minimumIndex><maximumIndex>199</maximumIndex><direction>leftToRight</direction></interval></intervals><qualifiers><qualifier><name>created by</name><value>User</value></qualifier></qualifiers></annotation><annotation><description>Arg</description><type>tRNA</type><intervals><interval><minimumIndex>5793</minimumIndex><maximumIndex>5860</maximumIndex><direction>leftToRight</direction></interval></intervals><qualifiers><qualifier><name>created by</name><value>User</value></qualifier></qualifiers></annotation><annotation><description>Gln</description><type>tRNA</type><intervals><interval><minimumIndex>64</minimumIndex><maximumIndex>130</maximumIndex><direction>rightToLeft</direction></interval></intervals><qualifiers><qualifier><name>created by</name><value>User</value></qualifier></qualifiers></annotation><annotation><description>Leu</description><type>tRNA</type><intervals><interval><minimumIndex>2878</minimumIndex><maximumIndex>2943</maximumIndex><direction>leftToRight</direction></interval></intervals><qualifiers><qualifier><name>created by</name><value>User</value></qualifier></qualifiers></annotation><annotation><description>Trp</description><type>tRNA</type><intervals><interval><minimumIndex>1154</minimumIndex><maximumIndex>1219</maximumIndex><direction>leftToRight</direction></interval></intervals><qualifiers><qualifier><name>created by</name><value>User</value></qualifier></qualifiers></annotation><annotation><description>Leu</description><type>tRNA</type><intervals><interval><minimumIndex>12148</minimumIndex><maximumIndex>12213</maximumIndex><direction>rightToLeft</direction></interval></intervals><qualifiers><qualifier><name>created by</name><value>User</value></qualifier></qualifiers></annotation><annotation><description>Asn</description><type>tRNA</type><intervals><interval><minimumIndex>5858</minimumIndex><maximumIndex>5922</maximumIndex><direction>leftToRight</direction></interval></intervals><qualifiers><qualifier><name>created by</name><value>User</value></qualifier></qualifiers></annotation><annotation><description>Ser</description><type>tRNA</type><intervals><interval><minimumIndex>11152</minimumIndex><maximumIndex>11215</maximumIndex><direction>leftToRight</direction></interval></intervals><qualifiers><qualifier><name>created by</name><value>User</value></qualifier></qualifiers></annotation><annotation><description>Thr</description><type>tRNA</type><intervals><interval><minimumIndex>9420</minimumIndex><maximumIndex>9483</maximumIndex><direction>leftToRight</direction></interval></intervals><qualifiers><qualifier><name>created by</name><value>User</value></qualifier></qualifiers></annotation><annotation><description>Tyr</description><type>tRNA</type><intervals><interval><minimumIndex>1269</minimumIndex><maximumIndex>1331</maximumIndex><direction>rightToLeft</direction></interval></intervals><qualifiers><qualifier><name>created by</name><value>User</value></qualifier><qualifier><name>modified by</name><value>User</value></qualifier></qualifiers></annotation><annotation><description>Asp</description><type>tRNA</type><intervals><interval><minimumIndex>3690</minimumIndex><maximumIndex>3752</maximumIndex><direction>leftToRight</direction></interval></intervals><qualifiers><qualifier><name>created by</name><value>User</value></qualifier></qualifiers></annotation><annotation><description>Glu</description><type>tRNA</type><intervals><interval><minimumIndex>5983</minimumIndex><maximumIndex>6045</maximumIndex><direction>leftToRight</direction></interval></intervals><qualifiers><qualifier><name>created by</name><value>User</value></qualifier></qualifiers></annotation><annotation><description>Phe</description><type>tRNA</type><intervals><interval><minimumIndex>6045</minimumIndex><maximumIndex>6107</maximumIndex><direction>rightToLeft</direction></interval></intervals><qualifiers><qualifier><name>created by</name><value>User</value></qualifier><qualifier><name>modified by</name><value>User</value></qualifier></qualifiers></annotation><annotation><description>Ile</description><type>tRNA</type><intervals><interval><minimumIndex>1</minimumIndex><maximumIndex>62</maximumIndex><direction>leftToRight</direction></interval></intervals><qualifiers><qualifier><name>created by</name><value>User</value></qualifier></qualifiers></annotation><annotation><description>Gly</description><type>tRNA</type><intervals><interval><minimumIndex>5319</minimumIndex><maximumIndex>5380</maximumIndex><direction>leftToRight</direction></interval></intervals><qualifiers><qualifier><name>created by</name><value>User</value></qualifier></qualifiers></annotation><annotation><description>Ser</description><type>tRNA</type><intervals><interval><minimumIndex>5922</minimumIndex><maximumIndex>5983</maximumIndex><direction>leftToRight</direction></interval></intervals><qualifiers><qualifier><name>created by</name><value>User</value></qualifier></qualifiers></annotation><annotation><description>His</description><type>tRNA</type><intervals><interval><minimumIndex>7775</minimumIndex><maximumIndex>7836</maximumIndex><direction>rightToLeft</direction></interval></intervals><qualifiers><qualifier><name>created by</name><value>User</value></qualifier></qualifiers></annotation><annotation><description>Pro</description><type>tRNA</type><intervals><interval><minimumIndex>9483</minimumIndex><maximumIndex>9544</maximumIndex><direction>rightToLeft</direction></interval></intervals><qualifiers><qualifier><name>created by</name><value>User</value></qualifier></qualifiers></annotation><annotation><description>Cys</description><type>tRNA</type><intervals><interval><minimumIndex>1209</minimumIndex><maximumIndex>1269</maximumIndex><direction>rightToLeft</direction></interval></intervals><qualifiers><qualifier><name>created by</name><value>User</value></qualifier></qualifiers></annotation><annotation><description>Ala</description><type>tRNA</type><intervals><interval><minimumIndex>5733</minimumIndex><maximumIndex>5793</maximumIndex><direction>leftToRight</direction></interval></intervals><qualifiers><qualifier><name>created by</name><value>User</value></qualifier></qualifiers></annotation><annotation><description>Val</description><type>tRNA</type><intervals><interval><minimumIndex>13397</minimumIndex><maximumIndex>13456</maximumIndex><direction>rightToLeft</direction></interval></intervals><qualifiers><qualifier><name>created by</name><value>User</value></qualifier></qualifiers></annotation></sequenceAnnotations><charSequence>AATTAGATGCCTGAAAAAAGGATTATTTTGATAGAATAAAAAATGTATTATTACTCTAATTAACTGTAATAAAAACAATTAAGTTTTACTTTGAAATTCAAAAATTCATATGCTTAAACATTATAATACAAAAAGATAAGCTAAAAATAAAGCTATTAGGCTCATAACTTAAATATAGGTATATAAAACCTTCTTTTTAATTAAATTAAACTCAACAACTTTATTATTTAAAACAATAATTATAGTAGGAATAATAATCTCCTTAAGATCAAGAAATTGAATTATAATATGATCAGGTCTAGAATTAATACTTATATCATTTATTCCAATTATAAATTCTATAAAAATTATATACACAGAATCAGCTCTAAAATATTTTATTATACAAAGAATTAGATCAGCACTATTAATAATATCTATTATAATATCATTAGCAATAATTGATAATAAGATAATTATAACAGGAGCAATAATAATTAAATTAGCAATTGCACCAATAAACATATGGTTTATTTCAACAGTGGAAGGTGTTAGAGTAAACATGCTTATAACCATATTAATCACAATAAAAATTACCCCTATAATAATTATATCCTACTTAAATATAAAATTTAACACAATTATTATTATATCATTAATAATTACAGCTTTATTAATTACTAATCAAACATCAATTAAGAAAATCATTGGACATTCATCAGTATTTAACTTTACTTTAATATTAAGAATTACATCAATATCATCTTTATGAATAAATTTTTTATTTATTTATTCATTATTAACTTGATCTATAATTAATTTAATAAAAACAATTAAAATTAAATTTATTAATCAAATTATAATTAGTGAACAATCAAGCCTAATAAAATTAAACATTTGAATTTTAATATTATCATTTATAGGGATACCTCCTTTATTAGGATTTATAAATAAACTAATAGTGTTTGAATTAATAATAATAACAAAAGAAAATATAATTCTCACTATTATAATTTCCTCATCTATAAGAATTGCATTTACATATATACGATTATCCTACTCGTCCATAATTATAAAATCAATTATAATAAAATGAATAAGACTTTCTAATAAAAAAAAAATAAAAATTATAAGAATTAACACATTAAATCTAATTACTTTAATATATATAGTATATGACTTTAAGTTAAAAAAACTATAAACCTTCAAAGTTTAAACTATCATATAAGATAAGTCTTAAACAATTCTCTAAACTTGCAATTTAGCATTTTAATATAAACTATAAAACCTATTAAGAGAATTTTAATTCATAAATAAACTTACAATTTATTACCTATATCAGACACCTTAACAAATCAACAAATGAATAAATGAATATTTTCTACAAACCATAAAGACATTGGTACACTTTATTTTATATTTGGTATATGATCAGGAATAATAGGAATAATATTAAGAATAATTATTCGTACTGAATTAACTCAACCAGGATCATTTTTAAATAATGATCACCTATATAATGTAATTGTTACATCACATGCACTTATTATAATTTTCTTTATAGTAATACCTATTATAATTGGGGGCTTTGGAAATTGATTATTACCAATTATAATTGGAGCTCCTGACATAGCATTCCCACGATTAAATAACATAAGATTCTGACTATTACCCCCATCAATCTTAATATTAATTTCATCATCATTAGTTGATTCAGGGGTAGGAACAGGATGAACATTATATCCACCCTTATCATCAAATATTTCAAGATCAGGTATTAGAGTAGATATATCAATCTTTTCTTTACATATAGCAGGAATCTCATCAATCCTAGGAGCATTAAATTTTATTACAACAGTAATAAATATACGATCACCTGGAATACTAATAGATAAGACACCATTATTTGTTTGATCAGTACTAATTACTGCAATTCTACTCTTAATTTCCCTTCCTGTATTAGCAGGGGCAATTACAATATTACTTACAGATCGAAATTTAAATACATCATTTTTTAACCCATCAGGAGGAGGAGATCCTATCTTATACCAACACTTATTCTGATTCTTTGGACATCCTGAGGTATACATTTTAATTCTACCGGGATTTGGTTTAATTTCTCATATTATTAATAAAGAAAGAGGAAAAAATGAATCATTTGGATATCTAGGAATAGTGTATGCTATAATTTCAATTGGATTATTAGGATTTGTAGTCTGAGCTCACCATATATTTACAGTAGGAATAGATGTAGATACACGAGCATACTTCACTTCAGCAACAATAATCATTGCAGTCCCTACAGGGATTAAAGTATTTAGTTGAATTGCAACAATAAATGGATCATTTAAAAAATCGTCAATTCAAATAATATGATCATCAGGATTCGTATTCCTTTTTACATTAGGAGGTTTAACAGGTATCGTATTATCAAATTCATCAATTGATATTATTATACATGACACATATTATGTAGTGGCCCACTTTCATTATGTGTTATCAATAGGAGCAGTATTTGCTATTATAGCAGGATTCATTCATTGATTTCCCCTAATTAGCGGGCTATCAATAAACACTAAGTGACTAAAAATTCAGTTCTCATTAATATTCATTGGAGTTAATTTAACATTCTTCCCACAACACTTCCTAGGAATAAATGGTATACCTCGACGATACTCAGATTATCCTGATATATTTATACAATGAAATATAGTATCATCTATAGGAAGAATAACATCAATCTTAAGAATTATAGTATTTATATTTATTCTATGAGAGTCTATACTAGCAAAACGTAATATATTATTTTATAATAATAACTCAACATCAATCGAATGATTACAAAAATTACCACCAAACGAACATTCGTATAATGAATTACCTATATTAACTAATTAATTTAAAGTGACAGAAATAATGTAATGAACCTAAAATTCATATATAAGTATATATACTTCTTTAAAAATTAAATGACTTAATTTAATATTTCAGGACCCTACATCACCAATAATAGAACAACTTGTAAAACTACACGATCACATCATAATAATCCTAATTATAATTACTATACTAGTTATATATATAATATACTCAATTATAATAAATAAAATAATTAACCGATTTATAATTGAAGGTCAAATAATTGAATTCATTTGAACAATAACCCCAGCATTAATATTAATTTTAATTGCAATACCATCATTAAAAGCATTATACTTAATGGAGGAATCTAATAATCCAATACTAACAATTAAAGCAATTGGTCATCAATGATATTGATCTTATGAATACTCAGATATAAACAAAATTGATATAGAATCATATATAAAACCAAGACAAGACCTTATAATAAATGAATTACGACTTATACAAACAGATTTCCAAATAATCATACCATTTAATACACCTATTCGAATCTTAACATCTTCATTAGATGTTATTCATTCATGAACAATTCAATCTCTAGGAATTAAAATTGATGCATCACCAGGACGAATTAATCAAGCAAATATATACATTTCTAAACCAGGATTATACTATGGTCAATGTTCAGAGATTTGTGGGGCAAACCATAGATTCATACCAATTATAGCAGAAGTTATCAACACAAAATCATTCATAGAATGATTAAATAAAAACTCATTAGATAACTTAAAGCAAGTAATGATCTCTTAAATCAATTTATAGTAAAGTAGTGATTACTTCTAATGAAAGTTTTAGTTTAAATAAAAACTATTCTTTGTCAAGGAATTAATATATAATTATAAACTTTTATACCACAAATATCACCAATATGATGAACTTTGATATTAATTACAACAACAATTATAATTATTTTAATCATAATTATTAAATTCCACAATAAGGAAAACAAGACAAATAAATTAATCAAAAAATATTCAACAAATTACTGAAAATGATAATAAATCTATTTAGAACATTTGACCCTTCAACAGGAATTTTATCAATAAATTGAATTTCAATAGTAATACCCATAGTAATAATCCCTATTAAATACTGAAATAATATAAATAAAATTTCGTTCTTAATAAAAATAATTGACAACTTAATATTTAATGAAATTAAATCATCAATAAAAATTAAAGGAGTTCCAATTATCATAATTAGAATCCTTATTTATATTACAATTACAAACATTAATGGACTAATACCATATATATTTACATCCTCTTCACACCTTTCATTTTCATTAGCCATAGCCTTACCTTTATGGTTATCAAGAATAACTTACGGATGAATAAAAAACCCTAAGTCAATATTAATTCATTTAATTCCTACAGGTACCCCTACACTGCTAATACCATTTATAGTAATAATTGAGTCTATTAGAAATTTAATTCGACCGGGATCATTAGCTGTTCGACTAAGAGCTAATATAATTGCTGGTCATTTAATTATAGCATTATTAGGAGAAAATACAAGATACATAATATTATTAATAATCCTTATAATAACATTAATAATATTTGAATTTGCGGTATCTATAATCCAAGCATATGTATTTATAACACTAATTAACTTATATTCAAGAGAAGTATAAATGAATAACCACCCTTTCCAACTAGTAGATAAAAGACCATGACCTATTACGACATCAATAGGAATGTTAACTTTAACAACAGGATTATCATTAATATTTATAAAAAATGAAATAATGTTAATAACCACAGGAATTTTAATTACATCTTTATCAGCATTTCAATGATGACGGGATGTAATTCGAGAATCTACATATCAAGGCTTACATACTAAAAAAGTTATATTAAGAATAAAAATTGGAATAATCTTATTTATTTTATCAGAAATTATATTTTTCATATCATTTTTCTGAACATTCTTTCATAGAAGATTATCACCTGCTATTGAAATTGGTATACAATGACCTCCTAAATCAATTAAAACATTCAACCCAATAAATATTCCCTTACTTAATACTATAATCCTTTTAACATCTGGTATATCAATTACATGAGCACACAACACTTTATTAATAAAAAAATGAACAACAACAATACAAGGAATGTTAATTACAATCATTTTAGGAATTTACTTTACAATTATTCAAGCAATAGAATACATAGAAGCAAATTTCTGTATTTCAGATTCAATTTACGGCTCAAGATTCTTTTTAATTACAGGATTCCATGGAATTCATGTTATTATCGGGACTATATTTATTATAGTAACAATAAACCGTATAAAAAAATTACACTTCTCATCTTATCACCACATTGGATTTGAATCAGCAGCATGATACTGACATTTTGTAGATGTTGTATGATTATTTCTATATATTTCAATCTACTGATGAGGTAGATACTTATTTAGTATAAATAGTATATAAAGCCTCCAACTTTAAGGTTTGTTATCAAAATAAGTAATTATAATAATATTAAAACACATAATGATTATTTTAACAATATCAACAGTATTAATAACTTTAATTAAAATTATTAGAAAAAAATCAATTTCTAATACCAATAAATCATCACCTTTTGAATGTGGAATAAATACAATCTCATATAAACGACTACCATTTTCATCACACTTCTTTTTAATTGCAGTTATCTTCTTAATTTTCGACATTGAAATCATTTTAATTGCTCCTACAATTATAACAATAAAAATATCAATTATTAACATATGAATATATACATCATTCATATTTATTACAATTATTATTATAGGGTTATACTATGAATGATACAATGGTTTAATTGAATGAACTCAATAGGATTATAGTTAAAAATAACATTCAAATTGCAATTGAAAAGTACAATATTGTTAATCTTAAACATAGAAGTAAAAAATACAATTAGTTTCGACCTAATATAAGAGAAGGTTTAATTCTCCATGTTTAATTGAAGCCAAAATAGAGGCATTTTATTGTTAATAAAAAAAGTGATACATAATCCAGTTAAAAGAGATATTAAAAGAAATAGCTGCTAACTAATTTCTAAGCGAAATAAACGTTTATCTCTTATTCTTATAGTTTAAATAAAACAATTTAATTTCAATAAATAATTAGATAAATTCTTAAGAATTATTCCTAGTAGACACTACTCATTAATACTTTCAATATTAAACTCTATATAAGTTATAAGAACTAAAGTAAAAACAAATAAGAAAATACTATAATAAATAAAAGAAAATTAAACCCACCAATAAAAATAAACTGAAAAAAATTAGACAAATAAGGAAATAAATTAGATAAACCTATTAAACCATAATATTCGCCCCAAAACAATATATAAGATATACCCCTACCATAAATGTAAAGACTTTTATACAAAAAGGGAACATAACCGTTAAGAAATCACATATGCGAATTAAAAATTAAATAATACAAATTTAACATGAAACTTAAATTAATTAATTCATAAATAATTCATAACCCAAAAAAAATAATAAACAAAATTATAACTTTTATATAAAAAGGAAAAAATAAGAAAATCAAATCCAAACCTACTAACCAATTAAATATACAACCAAATAAAACTCTAAAAATAGACAAAAACCTAACTCTAAACTTTATATAATCAAAACTATCACTAAAATAATTTATTACAAAAAATCCCACACCTAAAATTATTCTATAATAAAACAAACGAAAACTATAAAAAAGAGTTAAACATAAAGATAAATATAATAATAAATAAACAAAAAAATTTAAACTAGAATTTAAAGAATAATCAATAAGTAAGTCCTTAGAATAAAAACCAGATAAAAAGGGAATACCACACAAGCTTAATCAAGAAATATTAAAACAAGAAGTAGTTATAGGAAACAACTTACATATAGAACCCAACATACGAATATCTTGAACATCCCCTATATAATAAATAAAAATTCCACAGCACAAAAACAATAAAGATTTAAATACAGCATGTCTCAATAAATGAAAATATCTTAAATCAACTATACCCATAAACAAGGAAAAAATTATCAACCCTAACTGTCTTAAAGTTGAATAAGCAACAATCCTTTTTAAATCATACTCAAAACCACAAAATGAAGACAAAATTACAGTAATTAAACTAATAAATACAAAAAAATAATTTATATAAAACCCAATATAAAAAAAACGAATTATTAAATATACCCCAGCAGTAACTAATGTAGAAGAATGGACTAAAGCTGAAACGGGGGTAGGAGCAGCTATAGCTGCTGGTAATCAGCATGAAAAAGGAATTTGAGCACTCCTAGTAAATGAAGAAATAAAAATTAAATAGTAAATAGATTCATTATAAATAAAATTATTAAAAACAAAATGTCAACCTCCATAAGAAACAACTCATCCAATACAAATTAAAATACCAATATCACCTAAACGATTAGTTAAACAAGTAATTATACCCGACAAATAACTCCTTACAGAATTATAATAAATTACTAAACAAAAAGATACTAAACCCAAACCATCCCAACCTAACATAATACTCAACAAGTTAGGACTAATAATTAAAAAAAACATTCTCAAAATAAATAAAATAACTAAATACAAAAACCGAACTGAAGTATATCTTAATATACCTATATACTGATATCTATATAAAATCACCATACAAGAAATAATTATAATTAAACAACAAAAAAATATTGAAACTCAATCAACTAAAATTAAATAAATAAATTCAACACTACCTAAACCAAAAATCCTATACTCAAATATAACAACACAATCATTTAATAAAAAATAAAGACCTAAAAGAAAAAAAAAAAAAAAAAAAAAAAGGAATCTAACCCAAAAGAAATAAACCTTATAACAAAAGATGATTTAAGGTAAACTACCTCTCAAAGACCACAACTTTGAATTTTAAACTAAACTACTCAAATTAAAATAAATCAACCAATAAGATCAAATATATCAATATAAATACATGTATAAAACTAATTAAATATTCACGAACCTCACCAGGACTACATCTAAAAATGTATAAGCATATACCGTGTTGACTATATAAATACAAATATATACAAAAACATGAACTAAAAAAAGACACTATTAAAAAATAAATTAAACTAAATCTTCAATATTTAATTATTCTTGATAAAATTAGCAGCTCCCCAATAAAGTTAATTCTAGGAGGACAACTTATATTAAATGAACATAATAAAAATCAAAATAATGAGATTCTTGGTATATATAAAACTATTCCTTTAATTATATAAAATCTACGTCTATTAAGACGTGAATAAAAAATATTAGCTAAACAAAATAATCCAGAAGAACAAATTCCATGACCAATTATTAGAATATAAGAACCTACTAAACCAAATAAACTTATACTTAATATACCCAAAAGACATAACCCTATATGAGAAATAGAGGAATAGGCAACTATTATCTTTATATCACCTTGAATAAGACAAATTAGACTAACTAATACAGACCCTCAAATAATTAAAGAATAAAAAATATATGAATTAATTATAAATCTAACCTCAAATATAAATATAAATCGAATAATTCCATAACCCCCTAATTTTAATATTAGTCCAGCTAAAATTATAGAACCAGCTACCGACGCCTGTACATGAGCTTTAGGTAACCAAAAATGTAAAATAAATATAGGAGCCTTAACCAAAAATGAAAATATTAAAATAAAATATAATAAAAATCTTCTTCTTAAACAAATTAAATAGTCAAAAAAAAAAGAAAAAGAAAATTCATATAAATACAAAATTAATAAAAAAAAAGGTAAAGAAGAAAAAATAGTATAGAATAATAAATATAAACCTGATAATAAACGCTCAGGTTGATATCCCCAACCTAAAAGCATAATAATTATAAAAATTAATCTTAATTCAAAAAAAATATACATTAAAAACACATTCAAAGAAAAAAAAAACATAATAATATTTAAACAAAGAAATAAACAAACTCTTAAAAAAAATATATTTATTTCAACTTTAATTAAATTTCTTCTCACAATTATTAAATTAAGAATTATAATACATAATATAATTAAACCAAAAGAAATATAATCTAATCCAAATTCATAAGTGATATATCTAAAGTTTACTCTCAAATTAACTCTAATTAAAATTACAAAAAACATTATAGAAAATATAAACTGAAAAAGAAATCAACAATTAAATATAAAAATATTTAGGATCAAAAAAACTATATACAAAATTATTATCATTTAAACATTATACTTAAATAATCATTACCATGATTACGAATAATTGAAACTAAAATAGTTAAACCCAGAACACTTTCACAAACATAAAATATTATTATAAATAAATAAAAATAATAAATAAATCTATATAATAGATTTAAAATAATTATAATTAATAAAGATAGAACAACAAATTCCAAAATCATTAAAGATAATAGAATGTGTTTACGTAAATAAATTAAAGAAAACAATCTTATAAAATAAATATAGTAAACTAAATATAAACTCATTAGTTTTAATAATTTAATAAAAATTTTAATCTTGTAAATTAAAAATAAGCATAGCTTTTAAAATATCAGTAAGATAAAAATATCCTAAGTCCCCAAAACCTAAATTTTATATTAAACTACTTACTGAAATAAAAAAATATATTATTAAATTAATAATTATCTTATCATCAATAACCTCTTTAGTATTAAATCCTATACAAATAGGAATAATACTATTAATACAAACTATATTAACTACAATGATAATTAATAAAATCATAGCTTCCTCATGATTTAGACTAATTACATTTATTATAATAATTGGAGGATTATTAATCCTATTTATTTATATAAGAAGAATTGCATCAAATGAAAAAATTATAATAAAATTCAATTTAACATTAATTACAATTATTACTCTAATACCTTTAGATGAAATATTAACAAGACAAATAAACTATACAGAAAAACTAATCTCTAGTACAGAAAACATAGCATTATCTAAAATATATAATCAAAAAACATTATACATATCAATATTTATAATCATATACCTATTATTAGCAATAATTATAGTATCAAAAATAATTAAAATTTATAAAGGGCCATTACGATCTAAATATGAATAAATCTATTCGGAAAAAACCTATAATTAATATTATTAACAACATATTAATTGACTTACCAGCCCCTTTAAATATTTCACTATGATGAAACTTTGGGTCAATATTAGGAATGTGTTTAATAATACAACTAATCTCAGGAATTATATTATCCATACACTATACACCAAACACAATAACAGCATTTGACTCTATTAGACACATTATACGAAACGTAAATTATGGCTGAACTATACGGACAATTCACTCTAATGGAGCATCTTTATTCTTTGTTTGTTTATATTTACATACAGGACGGGGAATATACTATGGTTCATATAAATTGCTATATACATGAATCATAGGAGTAATTTTAATACTACTTACAATAATAACAGCATTTCTAGGATATGTACTACCATGAGGTCAAATATCTTTTTGAGGAGCAACAGTAATTACAAATTTAATATCAGCAATTCCATATATTGGTAATAACATAGTAATATGAATTTGAGGGGGTTTTGCAGTAGATAATGCAACCTTATCTCGATTTTTTAGACTTCATTTTACTATACCATTTATTATTTCAATAATAGTTATTATTCACTTAGCATTTCTTCATCAAACTGGATCAACAAACCCTATAGGAATTAACTCAAATATTGATAAAATCCCATTTCACCCGTTCTTTTCAATTAAAGACATAATAGGAATTATATTTATAATAATAATAATAATAACATTAAACTTTTATAAACCATATATACTTATAGACCCTGATAATTTTAATCCCGCAAACCCTATAATTACTCCTATTCATATTCAACCAGAATGATACTTCCTATTCGCATATGCTATTTTACGATCAATTCCTAACAAACTAGGAGGGGTTATAGCATTATTAATATCTATCTTAATATTACTATTTATCCCAATATCTACAAAATCAAAATTTAAGGGAATAAGTTTTTATCCAATAAATCAAATCTTATTTTGAATATTTTTAATAACAATTATTCTATTAACCTGAATTGGAATAAAACCAGTAGAATCTCCTTATACATCTATAGGTATATTAATAACTATAATATACTTCTTATATTTTATCTTTAACCCATTAATATTAAAACTATGAGATAAATTAACCTTATAAGTTAATTAGCTTATAAAAAGCATGTATTTTGAAAATACAAGTAAGATTTAAATTTATTAACTTAACAAAAAAAAATGATAAATAATAATCAATTTTATAAAAACAAAAAGATAAAAATAATTTAAAGAAAGAGGTAAATAACATTTTCAAGCTAAATATATAAGCTTATCGTAACGATAACGAGGAACAGAGGCTCGAACTCAAATAAATAAAAAACATAATAAAATTACCTTAACATAAAAAAATAAACAAAAAAAATCTCCACCTAAATATAACAAACACGTAATTAAACAAATAAAAATAATACTAGAATATTCAGAGATAAATAAAAAAGCAAATAAACCACCCCCATATTCAATATTAAACCCAGAAACTAACTCTCTTTCCCCCTCAGAAAAATCATAAGGGGATCGATTTGTCTCAGCTAAACAACAAGAAATTCAACAAAAAAATATAGGAAAAGAAATCCATACAAATCAAGAATTAATTTGACAAATAAACAAATTCATAAATCTATATCTATCACAAAAAATAAAATAAATAATTAAAAAAAAAGATAAAGAGACCTCATAAGAAATAGCTTGAGATACTCCTCGTATTCTCCCAATTATTGAATAAACTCTATTGGACGCTCAACCACAAATAATTATAAAATATACACCAACCCCACAGAAACATAAAAAAAATAACAAACCATAATTAAACTCAATAAAATTAAAATAAATAGGTATTAAAACTCAACAAATTAAAGAATAAACTAAACCTAATATAGGGCAGACCATATAAATAATAAAATTTCTATTTATAGGTATTAAATCCTCCCTAATAAATAATTTAATACCATCAGAAAAAGGTTGTAAAAGACCTATATAACCTACTTTATTAGGGCCTTTACGTAATTGAATATATCTCAAAATCTTACGCTCAATTAAAGTAAAAAACCCAACTGAAATCAAAACTATAACCAATAAAATAAAACAAACCAAATAAAATATTATTAGATGTAATATAAAACTACATAATTAAATTCTAAAATTAATACATTAATCTGTCAATCTAATCTCAAAAACATAATTAAAACTATTAATTATGGTCCTTTCGTACTAATAATTAAAATAAATTTTAAGATAGAAACCAACCTGGCTTACACCGGTTTGAACTCAAATCATGTAAGATTATAAAAGTCGAACAGACTTACAATTAAAGCTTCTACACCATAAAATTATCTTAATTCAACATCGAGGTCGCAAACTTTAATTTTAATATGAACTTTCCATCAAAATTACGCTGTTATCCCTAAGGTAATTTATCTTATAATCTTAATAAAGGATCAAATAAACATATATTAATGAATTAAATAAATAAAGTGAAATTTATTAATCACCCCAATTAAAAATTTAAATTAAATGAACAAATTTAACCTAAAAATAATTCAATAAATTAATATTTTAAATTCTATAGGGTCTTATCGTCCCTAAAAAACTATTTAGCTTTTTAACCAAAAAATAAAATTCTAATAATAAAATTAATAAAGATAATATTTCATTTATCCTTTCATTCAAGTTTCCAATTAAAAAACTAATTACTATGCTACCTTTGTACAGTCAATATACTGCAGCCATTTAAATAAGTCATTGGGCAGAAATTACTTTATATAGAAACCATAAAGAAATGTTTTTGATAAACAGTTGAAAATTAAATATGCCGAATTCATTCAATTTAAAATAAAAATTATACTAATTAAATCAATATTAAAATATTAGAAATTAAATAAAAAAATTGAATATGAAATTAAATTCAATAAAATCAAATAATTATAAAATAATCTATTAAGAACTAAAAATAAGATTCTATTAATAATAAAAATAAATAATAAAAAATTATAATTAAATATCAAGATTATCCCCAATAAATTAAGTATTCAAAAATATAAAATTATACATAAAAAAGAAAACTATAATTAAATTAAATCTTCAATAACCAGATATATAAAAAGAACGTTAACATTTTATTACAATAATTAAATTAAATAAGTTTATAAAACAACTTAAATAATATAAAAATAAATATCTAAGATTCGGGACTTACAAATATATAAAAAATTAAATATACCCTGATACAAAAGGTACTAAAAATTTAACCTTATTATTTATAAAAACCTTAACAGTAATTCAACAAAATGATTAATTTAAAACTTAAACAAAAATATAAAAATATTTAAATAACAATATACATAAAAGTAAATCAGAAAGGAATAATCTTCTTACAAATGTAAACAGTAAACTTTTAATAAGCTACATTCTGAAAACTAATCTCAATTTCCAATAAGATTACTTTGTTACGACTTATCCAATAAAACTGGAGTGACGGGCAATATGTACATGACTCATAGCTTAATTCAAAATAAATAATTACTTAAAATTACTTTCAAATCCTATTTCAACTTAAATTAAACTTAAAAATTCAAAATTAATAAAAATTAAAGTAATCCATTTAAACTCAAATAAAACTGCACCTTGACCTAATATAAATTAATTAATTAAAATAGAAGAATTCTTTAAAATTACTCATTATAGCGATATACAGATTTAATTTAAGTAAAAACTAACGTGGTTTATCAATTAAAAAACAGATTCCCCTGAAAAGATTAGTCACCGCCAAATTCTTTAAGTTTTATAGAACATAACTATTAATATTAACAAAAAAATTTAAACAAAAAATAAAAGGGTATCTAATCCTAGTTTAAAATTAATACTTATAATAATCATAAACACGAATAAAAAAATTAGCTTATAAATTTCACCTAAATAAACCTATAATAAAAACCTTTAAAAATAACTTAATTTAATTATAATAAAATGTCCTTAACTAAATATGTATAACCGCGAATGCTGGCACAAAATTAATCTAGCTTAACTTAAATTTCTGAATATAAATTAATATAATTATCAAAACTAATTACTACAAATGTCAATATTAAAAACATACATATAACTAATTTAAATAAAAAACTTGAAAGACAGAATCAAACTTTTAGTAAAAATAAGGCAAAACAGGTTTTAAATTATTATCTATAACTATATATAAAATATACAATAAGATAACACTAACTAAATAATTAAGTAGAATAATAATAGTAGATACTATATGATCATTATAATAAATAGATTATCTATAACTATATATAAAATATACAATAAGATAACACTAACTAAATAATTAAGTAGAATAATAATAGTAGATACTATATGATCATTATAATAAATAGATTATCTATAACTAAGTAAGATTAACAATATTACAATTACTATATATTAGATAACTATTATAATAAATATTTTATATATAACTATACAAAAATAAATTAAATATAAAATATAAGTTAATATAATATTCAAATAAGTATTGATTATATAAAACACTTTAATTAGAATTATTCATTTCTTCATAGAATATTATTATTCAAGTTACCATTAAACTAAATATAAGAATCAACAAAGATTAATTTAATAGTAATTTTAATTTTAAATTAAAACATATGATTACAACAACGTATGTAATGTAATTCAATAGTTCTCACTCTTTCGAATTATGATTTATGGATAGTGGTCTCATTGATTTTAATTTAACTTTGGAGTTAATTCAATATACTATAAATTCAATCTTCTTTCTTCATTTTTTACGTTTAGAAGAAAGAAGATTGACTTGAGTATTATTCACATTCAATTATGATTAAACTAAATTCATTTAATTCAATTATAAAACTACATTATTTAAATTACTTATAACTTAATTCAAAATACTATTTTATTGTTTGTAAAATATTTATATTATTAGTTTAAATTTTGTTTTATATAAAATTACATACTTAATATATATATATATATATAGTTATTTAAGAATAAGAGTAACTTTTTATTTTATTTTTTTAAGCGAATAATTTTATTTATATTTTAAATATATAGAAAATATATTTTTAACCTAAAAAATTAGGTATAGTTTATTATTTCTTTACAAGATTACACTATATTTTAAAGTAAAATTTTCAAAATC</charSequence><tracks><track annotationCount="2"><name>Identical Repeats (20bp+)</name><annotations><annotation><description>Repeat 1</description><type>repeat_region</type><intervals><interval><minimumIndex>14219</minimumIndex><maximumIndex>14333</maximumIndex><direction>leftToRight</direction></interval></intervals><qualifiers><qualifier><name>Identical Bases</name><value>115</value></qualifier><qualifier><name>Mismatched Bases</name><value>0</value></qualifier><qualifier><name>Frequency</name><value>2</value></qualifier><qualifier><name>Percent Identical</name><value>100%</value></qualifier><qualifier><name>annotation group</name><value>Repeat 1</value></qualifier><qualifier><name>All Locations</name><value>14,219+; 14,320+</value></qualifier></qualifiers></annotation><annotation><description>Repeat 1</description><type>repeat_region</type><intervals><interval><minimumIndex>14320</minimumIndex><maximumIndex>14434</maximumIndex><direction>leftToRight</direction></interval></intervals><qualifiers><qualifier><name>Identical Bases</name><value>115</value></qualifier><qualifier><name>Mismatched Bases</name><value>0</value></qualifier><qualifier><name>Frequency</name><value>2</value></qualifier><qualifier><name>Percent Identical</name><value>100%</value></qualifier><qualifier><name>annotation group</name><value>Repeat 1</value></qualifier><qualifier><name>All Locations</name><value>14,219+; 14,320+</value></qualifier></qualifiers></annotation></annotations><annotationTypeFrequencies><frequency count="2"><type>repeat_region</type></frequency></annotationTypeFrequencies><coloringQualifier>Frequency</coloringQualifier><coloringQualifierColorsMap><colorMap name="Frequency"><entry color="-176" score="2.0" /><entry color="-44976" score="4.0" /><entry color="-1599990" score="3.0" /></colorMap></coloringQualifierColorsMap></track><track annotationCount="12"><name>Identical Repeats (18bp+)</name><annotations><annotation><description>Repeat 1</description><type>repeat_region</type><intervals><interval><minimumIndex>14219</minimumIndex><maximumIndex>14333</maximumIndex><direction>leftToRight</direction></interval></intervals><qualifiers><qualifier><name>Identical Bases</name><value>115</value></qualifier><qualifier><name>Mismatched Bases</name><value>0</value></qualifier><qualifier><name>Frequency</name><value>2</value></qualifier><qualifier><name>Percent Identical</name><value>100%</value></qualifier><qualifier><name>annotation group</name><value>Repeat 1</value></qualifier><qualifier><name>All Locations</name><value>14,219+; 14,320+</value></qualifier></qualifiers></annotation><annotation><description>Repeat 1</description><type>repeat_region</type><intervals><interval><minimumIndex>14320</minimumIndex><maximumIndex>14434</maximumIndex><direction>leftToRight</direction></interval></intervals><qualifiers><qualifier><name>Identical Bases</name><value>115</value></qualifier><qualifier><name>Mismatched Bases</name><value>0</value></qualifier><qualifier><name>Frequency</name><value>2</value></qualifier><qualifier><name>Percent Identical</name><value>100%</value></qualifier><qualifier><name>annotation group</name><value>Repeat 1</value></qualifier><qualifier><name>All Locations</name><value>14,219+; 14,320+</value></qualifier></qualifiers></annotation><annotation><description>Repeat 2</description><type>repeat_region</type><intervals><interval><minimumIndex>7712</minimumIndex><maximumIndex>7729</maximumIndex><direction>leftToRight</direction></interval></intervals><qualifiers><qualifier><name>Identical Bases</name><value>18</value></qualifier><qualifier><name>Mismatched Bases</name><value>0</value></qualifier><qualifier><name>Frequency</name><value>6</value></qualifier><qualifier><name>Percent Identical</name><value>100%</value></qualifier><qualifier><name>annotation group</name><value>Repeat 2</value></qualifier><qualifier><name>All Locations</name><value>7,712+; 7,713+; 7,714+; 7,715+; 7,716+; 7,717+</value></qualifier></qualifiers></annotation><annotation><description>Repeat 2</description><type>repeat_region</type><intervals><interval><minimumIndex>7713</minimumIndex><maximumIndex>7730</maximumIndex><direction>leftToRight</direction></interval></intervals><qualifiers><qualifier><name>Identical Bases</name><value>18</value></qualifier><qualifier><name>Mismatched Bases</name><value>0</value></qualifier><qualifier><name>Frequency</name><value>6</value></qualifier><qualifier><name>Percent Identical</name><value>100%</value></qualifier><qualifier><name>annotation group</name><value>Repeat 2</value></qualifier><qualifier><name>All Locations</name><value>7,712+; 7,713+; 7,714+; 7,715+; 7,716+; 7,717+</value></qualifier></qualifiers></annotation><annotation><description>Repeat 2</description><type>repeat_region</type><intervals><interval><minimumIndex>7714</minimumIndex><maximumIndex>7731</maximumIndex><direction>leftToRight</direction></interval></intervals><qualifiers><qualifier><name>Identical Bases</name><value>18</value></qualifier><qualifier><name>Mismatched Bases</name><value>0</value></qualifier><qualifier><name>Frequency</name><value>6</value></qualifier><qualifier><name>Percent Identical</name><value>100%</value></qualifier><qualifier><name>annotation group</name><value>Repeat 2</value></qualifier><qualifier><name>All Locations</name><value>7,712+; 7,713+; 7,714+; 7,715+; 7,716+; 7,717+</value></qualifier></qualifiers></annotation><annotation><description>Repeat 2</description><type>repeat_region</type><intervals><interval><minimumIndex>7715</minimumIndex><maximumIndex>7732</maximumIndex><direction>leftToRight</direction></interval></intervals><qualifiers><qualifier><name>Identical Bases</name><value>18</value></qualifier><qualifier><name>Mismatched Bases</name><value>0</value></qualifier><qualifier><name>Frequency</name><value>6</value></qualifier><qualifier><name>Percent Identical</name><value>100%</value></qualifier><qualifier><name>annotation group</name><value>Repeat 2</value></qualifier><qualifier><name>All Locations</name><value>7,712+; 7,713+; 7,714+; 7,715+; 7,716+; 7,717+</value></qualifier></qualifiers></annotation><annotation><description>Repeat 2</description><type>repeat_region</type><intervals><interval><minimumIndex>7716</minimumIndex><maximumIndex>7733</maximumIndex><direction>leftToRight</direction></interval></intervals><qualifiers><qualifier><name>Identical Bases</name><value>18</value></qualifier><qualifier><name>Mismatched Bases</name><value>0</value></qualifier><qualifier><name>Frequency</name><value>6</value></qualifier><qualifier><name>Percent Identical</name><value>100%</value></qualifier><qualifier><name>annotation group</name><value>Repeat 2</value></qualifier><qualifier><name>All Locations</name><value>7,712+; 7,713+; 7,714+; 7,715+; 7,716+; 7,717+</value></qualifier></qualifiers></annotation><annotation><description>Repeat 2</description><type>repeat_region</type><intervals><interval><minimumIndex>7717</minimumIndex><maximumIndex>7734</maximumIndex><direction>leftToRight</direction></interval></intervals><qualifiers><qualifier><name>Identical Bases</name><value>18</value></qualifier><qualifier><name>Mismatched Bases</name><value>0</value></qualifier><qualifier><name>Frequency</name><value>6</value></qualifier><qualifier><name>Percent Identical</name><value>100%</value></qualifier><qualifier><name>annotation group</name><value>Repeat 2</value></qualifier><qualifier><name>All Locations</name><value>7,712+; 7,713+; 7,714+; 7,715+; 7,716+; 7,717+</value></qualifier></qualifiers></annotation><annotation><description>Repeat 3</description><type>repeat_region</type><intervals><interval><minimumIndex>15024</minimumIndex><maximumIndex>15041</maximumIndex><direction>leftToRight</direction></interval></intervals><qualifiers><qualifier><name>Identical Bases</name><value>18</value></qualifier><qualifier><name>Mismatched Bases</name><value>0</value></qualifier><qualifier><name>Frequency</name><value>2</value></qualifier><qualifier><name>Percent Identical</name><value>100%</value></qualifier><qualifier><name>annotation group</name><value>Repeat 3</value></qualifier><qualifier><name>All Locations</name><value>15,024+; 15,041-</value></qualifier></qualifiers></annotation><annotation><description>Repeat 3</description><type>repeat_region</type><intervals><interval><minimumIndex>15024</minimumIndex><maximumIndex>15041</maximumIndex><direction>rightToLeft</direction></interval></intervals><qualifiers><qualifier><name>Identical Bases</name><value>18</value></qualifier><qualifier><name>Mismatched Bases</name><value>0</value></qualifier><qualifier><name>Frequency</name><value>2</value></qualifier><qualifier><name>Percent Identical</name><value>100%</value></qualifier><qualifier><name>annotation group</name><value>Repeat 3</value></qualifier><qualifier><name>All Locations</name><value>15,024+; 15,041-</value></qualifier></qualifiers></annotation><annotation><description>Repeat 4</description><type>repeat_region</type><intervals><interval><minimumIndex>15025</minimumIndex><maximumIndex>15042</maximumIndex><direction>leftToRight</direction></interval></intervals><qualifiers><qualifier><name>Identical Bases</name><value>18</value></qualifier><qualifier><name>Mismatched Bases</name><value>0</value></qualifier><qualifier><name>Frequency</name><value>2</value></qualifier><qualifier><name>Percent Identical</name><value>100%</value></qualifier><qualifier><name>annotation group</name><value>Repeat 4</value></qualifier><qualifier><name>All Locations</name><value>15,025+; 15,042-</value></qualifier></qualifiers></annotation><annotation><description>Repeat 4</description><type>repeat_region</type><intervals><interval><minimumIndex>15025</minimumIndex><maximumIndex>15042</maximumIndex><direction>rightToLeft</direction></interval></intervals><qualifiers><qualifier><name>Identical Bases</name><value>18</value></qualifier><qualifier><name>Mismatched Bases</name><value>0</value></qualifier><qualifier><name>Frequency</name><value>2</value></qualifier><qualifier><name>Percent Identical</name><value>100%</value></qualifier><qualifier><name>annotation group</name><value>Repeat 4</value></qualifier><qualifier><name>All Locations</name><value>15,025+; 15,042-</value></qualifier></qualifiers></annotation></annotations><annotationTypeFrequencies><frequency count="12"><type>repeat_region</type></frequency></annotationTypeFrequencies><coloringQualifier>Frequency</coloringQualifier><coloringQualifierColorsMap><colorMap name="Frequency"><entry color="-176" score="2.0" /><entry color="-44976" score="4.0" /><entry color="-1599990" score="3.0" /></colorMap></coloringQualifierColorsMap></track></tracks></XMLSerialisableRootElement></originalElement><additionalXml perUser="true" /><additionalXml perUser="false"><panel viewer="Sequence View" geneiousVersion="8.1.3" additionalXmlKey="splitViews" /><sequenceViewOptions geneiousVersion="8.1.3" additionalXmlKey="sequenceViewOptions"><SequenceViewerState numberOfReferenceSequenceFloatingTracksBelow="0"><zoom isScrolledDown="true">1.4142135623730951</zoom><SequenceViewerSelectionState><selectedRegions><element class="com.biomatters.plugins.sequenceviewer.selection.SelectedRegion"><SelectedRegion><residues><XMLSerialisableRootElement><from>1341</from><to>2877</to></XMLSerialisableRootElement></residues><sequences><XMLSerialisableRootElement><from>0</from><to>1</to></XMLSerialisableRootElement></sequences></SelectedRegion></element></selectedRegions><annotation annotationIndex="11" sequenceIndex="0" trackIndex="-1" /></SequenceViewerSelectionState><SequenceViewerLocation><sequenceNumber>0</sequenceNumber><residueNumber>1372</residueNumber><xOffset>3</xOffset><yOffset>-15</yOffset></SequenceViewerLocation><trackStates><Sequence sequenceNumber="0"><TrackProperties visible="true"><trackId>Identical Repeats (20bp+)</trackId></TrackProperties><TrackProperties visible="true"><trackId>Identical Repeats (18bp+)</trackId></TrackProperties></Sequence></trackStates></SequenceViewerState><translation><option name="frame">SelectionOrAnnotation</option><option name="relativeTo">sequence</option></translation><liveAnnotators><option name="com.biomatters.plugins.featureFinder.FeatureFinder_NUCLEOTIDEOn">false</option><option name="ORF_Annotation_GeneratorOn">false</option></liveAnnotators><restrictionSites><option name="com.biomatters.plugins.restrictionAnalysis.RestrictionSiteAnnotationGeneratorOn">false</option><childOption name="com.biomatters.plugins.restrictionAnalysis.RestrictionSiteAnnotationGenerator"><childOption name="com.biomatters.plugins.restrictionAnalysis.RestrictionSiteAnnotationGenerator"><option name="excluded">(1, 15205)</option><option name="grabExcludeRangeOption">[1,15205)</option></childOption></childOption></restrictionSites></sequenceViewOptions><DocumentHistory geneiousVersion="8.1.3" additionalXmlKey="DocumentHistory"><entryFields><DocumentHistoryEntryField class="com.biomatters.geneious.publicapi.documents.DocumentHistoryEntryFieldImplementation"><com.biomatters.date fieldName="Saved"><![CDATA[1564650370335]]></com.biomatters.date></DocumentHistoryEntryField><DocumentHistoryEntryField class="com.biomatters.geneious.publicapi.documents.DocumentHistoryEntryFieldImplementation"><com.biomatters.user fieldName="User"><![CDATA[Administrator]]></com.biomatters.user></DocumentHistoryEntryField><DocumentHistoryEntryField class="com.biomatters.geneious.publicapi.documents.DocumentHistoryEntryFieldImplementation"><com.biomatters.geneiousVersion fieldName="Geneious Version"><![CDATA[7.1.8]]></com.biomatters.geneiousVersion></DocumentHistoryEntryField><DocumentHistoryEntryField class="com.biomatters.geneious.publicapi.documents.DocumentHistoryEntryFieldImplementation"><com.biomatters.autogeneratedEntry fieldName=""></com.biomatters.autogeneratedEntry></DocumentHistoryEntryField></entryFields><entryFields><DocumentHistoryEntryField class="com.biomatters.geneious.publicapi.documents.DocumentHistoryEntryFieldImplementation"><com.biomatters.date fieldName="Saved"><![CDATA[1603326337540]]></com.biomatters.date></DocumentHistoryEntryField><DocumentHistoryEntryField class="com.biomatters.geneious.publicapi.documents.DocumentHistoryEntryFieldImplementation"><com.biomatters.user fieldName="User"><![CDATA[Administrator]]></com.biomatters.user></DocumentHistoryEntryField><DocumentHistoryEntryField class="com.biomatters.geneious.publicapi.documents.DocumentHistoryEntryFieldImplementation"><com.biomatters.geneiousVersion fieldName="Geneious Version"><![CDATA[8.1.3]]></com.biomatters.geneiousVersion></DocumentHistoryEntryField><DocumentHistoryEntryField class="com.biomatters.geneious.publicapi.documents.DocumentHistoryEntryFieldImplementation"><com.biomatters.autogeneratedEntry fieldName=""></com.biomatters.autogeneratedEntry></DocumentHistoryEntryField></entryFields></DocumentHistory></additionalXml></geneiousDocument>
<excludedDocument class="urn">urn:local:.:63-as2k4yh</excludedDocument>
<fullDocument class="com.biomatters.iseek.application.NeedToUpgradeDummyDocumentForOldVersions" version="1.3-11" revisionNumber="0" geneiousVersion="8.1.3" geneiousVersionMinimum="6.0" PluginDocument_FormatLastChanged="6.0" PluginDocument_FormatLastExtended="6.0" PluginDocument_OldestVersionSerializableTo="6.0"><hiddenFields><override_modified_date type="date">1603326535123</override_modified_date><cache_name>This file was created using Geneious 6.0 or later.</cache_name><cache_created type="date">1603326535123</cache_created><cache_urn type="urn">urn:local:.:b-ck15mfc</cache_urn><cache_plugin_document_urn></cache_plugin_document_urn><description></description></hiddenFields><fields><document_size type="bytes">30</document_size></fields><originalElement><XMLSerialisableRootElement /></originalElement></fullDocument>
<specialRepositories><annotationDefinitions><NoteType><name>Imported From</name><code>importedFrom</code><description>Imported From</description><isVisible>true</isVisible><isDefaultVisibleInTable>true</isDefaultVisibleInTable><modifiedDate>1600940217506</modifiedDate><fields><field><name>Path</name><description></description><code>path</code><editable>true</editable><userModifiable>false</userModifiable><type>java.lang.String</type><constraints /></field><field><name>Filename</name><description></description><code>filename</code><editable>true</editable><userModifiable>false</userModifiable><type>java.lang.String</type><constraints /></field></fields></NoteType></annotationDefinitions></specialRepositories>
</geneious>
