# Supplementary material for: Mitogenomics of five Olidiana leafhoppers (Hemiptera: Cicadellidae: Coelidiinae) and their phylogenetic implications
Source: PeerJ. 2021 Apr 27;9:e11086. doi: 10.7717/peerj.11086 (PMC8086571; doi:10.7717/peerj.11086)
Supplement: Supplemental Information 2 [file peerj-09-11086-s002.geneious › Olidiana longsticka MN780582.geneious]

<?xml version="1.0" encoding="UTF-8"?>
<geneious version="8.1.3">
<versions version="8.1.3" minimumVersion="8.0"/>
<geneiousDocument class="com.biomatters.geneious.publicapi.implementations.sequence.DefaultNucleotideSequence" version="1.3-11" revisionNumber="51" geneiousVersion="8.1.3" geneiousVersionMinimum="8.0" PluginDocument_FormatLastChanged="8.0" PluginDocument_FormatLastExtended="7.1" PluginDocument_OldestVersionSerializableTo="6.0" isReferenceOnly="false"><hiddenFields><descendant_operation_record_documents type="list"><descendant_operation_record_documents type="int">0</descendant_operation_record_documents></descendant_operation_record_documents><cache_urn type="urn">urn:local:.:op-aqh7axe</cache_urn><nucleotideSequenceWithQualityCount type="int">0</nucleotideSequenceWithQualityCount><description>A new nucleotide sequence entered manually</description><override_cache_name>Olidiana longsticka MN780582</override_cache_name><cache_plugin_document_urn></cache_plugin_document_urn><weak_referenced_documents type="list"><weak_referenced_documents type="int">0</weak_referenced_documents></weak_referenced_documents><override_description></override_description><cache_name>GZUW-5 长棒单突叶蝉</cache_name><override_modified_date type="date">1603326329652</override_modified_date><cache_created type="date">1547379961858</cache_created><referenced_documents type="list"><referenced_documents>urn:local:.:63-as2k4yh@0</referenced_documents></referenced_documents><trimmedSequencesCount type="int">0</trimmedSequencesCount></hiddenFields><fields><document_size type="bytes">36736</document_size><molType>DNA</molType><sequence_length type="int">15993</sequence_length><topology>linear</topology><sequence_residues>AATTAGATGCCTGAAAAAAGGATTATTTTGATAGAATAAAAAATGTATAGTTACTCTAATTAATTGCAATAAAAACAATTAAGTTTTACTTTAAAATTCAAAAATTCATATGCTATTACATTATACTACAAAAAAAGATAAGCTAAATAAAGCTTTTAGGCTCATAACTTAAATATAGGAATTAACTCCTTCTTTTTAATTAAATTAAATTCAACAACTTTGCTGTTTAAAACAATAATTATAATAGGAATAATAATTTCATTAAGATCAAGAAATTGAATTATACTTTGATCAGGATTAGAATTAATACTTATATCATTTATTCCAGTTATAAATTCTATAAAAGTTATATATACAGAATCAGCTATAAAATATTTTATTATACAAAGAATTAGATCAGCAATATTAATAATATCTATTATAATATCATTAACAATAATTAATAATAAAATATTAATAATAGGTGCAATATTAATTAAACTAGCTATTGCACCTATAAA</sequence_residues><gcPercent decimalPlacesDisplayed="1" type="percent">20.283874194960294</gcPercent><modified_date type="date">1547379961858</modified_date></fields><originalElement><XMLSerialisableRootElement cachedCountGC="3244" cachedCountAT="12749" charSequenceRevision="10" annotationsRevision="22" charSequenceValidated="true"><created type="date">1547379961858</created><name>GZUW-5 长棒单突叶蝉</name><description>A new nucleotide sequence entered manually</description><sequenceAnnotations><annotation><description>CR</description><type>A+T</type><intervals><interval><minimumIndex>14190</minimumIndex><maximumIndex>15993</maximumIndex><direction>leftToRight</direction></interval></intervals><qualifiers><qualifier><name>created by</name><value>User</value></qualifier></qualifiers></annotation><annotation><description>16S</description><type>rRNA</type><intervals><interval><minimumIndex>12215</minimumIndex><maximumIndex>13400</maximumIndex><direction>rightToLeft</direction></interval></intervals><qualifiers><qualifier><name>created by</name><value>User</value></qualifier></qualifiers></annotation><annotation><description>12S</description><type>rRNA</type><intervals><interval><minimumIndex>13461</minimumIndex><maximumIndex>14189</maximumIndex><direction>rightToLeft</direction></interval></intervals><qualifiers><qualifier><name>created by</name><value>User</value></qualifier></qualifiers></annotation><annotation><description>Extracted region from Consensus</description><type>extracted region</type><intervals><interval><minimumIndex>3817</minimumIndex><maximumIndex>7070</maximumIndex><direction>leftToRight</direction></interval></intervals><qualifiers><qualifier><name>Extracted interval</name><value>47 -&gt; 3300</value></qualifier></qualifiers></annotation><annotation><description>Extracted region from Consensus</description><type>extracted region</type><intervals><interval><minimumIndex>11809</minimumIndex><maximumIndex>14919</maximumIndex><direction>leftToRight</direction></interval></intervals><qualifiers><qualifier><name>Extracted interval</name><value>4258 -&gt; 7368</value></qualifier></qualifiers></annotation><annotation><description>Extracted region from Consensus</description><type>extracted region</type><intervals><interval><minimumIndex>7733</minimumIndex><maximumIndex>9082</maximumIndex><direction>leftToRight</direction></interval></intervals><qualifiers><qualifier><name>Extracted interval</name><value>182 -&gt; 1531</value></qualifier></qualifiers></annotation><annotation><description>Extracted region from Consensus</description><type>extracted region</type><intervals><interval><minimumIndex>2519</minimumIndex><maximumIndex>3816</maximumIndex><direction>leftToRight</direction></interval></intervals><qualifiers><qualifier><name>Extracted interval</name><value>23 -&gt; 1320</value></qualifier></qualifiers></annotation><annotation><description>Extracted region from Consensus</description><type>extracted region</type><intervals><interval><minimumIndex>10514</minimumIndex><maximumIndex>11808</maximumIndex><direction>leftToRight</direction></interval></intervals><qualifiers><qualifier><name>Extracted interval</name><value>1471 -&gt; 2765</value></qualifier></qualifiers></annotation><annotation><description>Extracted region from Consensus</description><type>extracted region</type><intervals><interval><minimumIndex>1228</minimumIndex><maximumIndex>2518</maximumIndex><direction>leftToRight</direction></interval></intervals><qualifiers><qualifier><name>Extracted interval</name><value>30 -&gt; 1320</value></qualifier></qualifiers></annotation><annotation><description>Extracted region from Consensus</description><type>extracted region</type><intervals><interval><minimumIndex>9083</minimumIndex><maximumIndex>10363</maximumIndex><direction>leftToRight</direction></interval></intervals><qualifiers><qualifier><name>Extracted interval</name><value>40 -&gt; 1320</value></qualifier></qualifiers></annotation><annotation><description>Extracted region from Consensus</description><type>extracted region</type><intervals><interval><minimumIndex>15250</minimumIndex><maximumIndex>15900</maximumIndex><direction>leftToRight</direction></interval></intervals><qualifiers><qualifier><name>Extracted interval</name><value>9 -&gt; 659</value></qualifier></qualifiers></annotation><annotation><description>Extracted region from Consensus</description><type>extracted region</type><intervals><interval><minimumIndex>14920</minimumIndex><maximumIndex>15247</maximumIndex><direction>leftToRight</direction></interval></intervals><qualifiers><qualifier><name>Extracted interval</name><value>16171 -&gt; 16498</value></qualifier></qualifiers></annotation><annotation><description>Extracted region from A00268:200:HFFLFDSXX:3:2573:26115:28808 1:N:0:AGTCGCT+AGTCGCT</description><type>extracted region</type><intervals><interval><minimumIndex>7702</minimumIndex><maximumIndex>7732</maximumIndex><direction>leftToRight</direction></interval></intervals><qualifiers><qualifier><name>Extracted interval</name><value>96 -&gt; 126</value></qualifier></qualifiers></annotation><annotation><description>ND5</description><type>CDS</type><intervals><interval><minimumIndex>6099</minimumIndex><maximumIndex>7772</maximumIndex><direction>rightToLeft</direction></interval></intervals><qualifiers><qualifier><name>created by</name><value>User</value></qualifier></qualifiers></annotation><annotation><description>COI</description><type>CDS</type><intervals><interval><minimumIndex>1333</minimumIndex><maximumIndex>2868</maximumIndex><direction>leftToRight</direction></interval></intervals><qualifiers><qualifier><name>created by</name><value>User</value></qualifier></qualifiers></annotation><annotation><description>ND4</description><type>CDS</type><intervals><interval><minimumIndex>7833</minimumIndex><maximumIndex>9143</maximumIndex><direction>rightToLeft</direction></interval></intervals><qualifiers><qualifier><name>created by</name><value>User</value></qualifier></qualifiers></annotation><annotation><description>CYTB</description><type>CDS</type><intervals><interval><minimumIndex>10031</minimumIndex><maximumIndex>11152</maximumIndex><direction>leftToRight</direction></interval></intervals><qualifiers><qualifier><name>created by</name><value>User</value></qualifier><qualifier><name>modified by</name><value>User</value></qualifier></qualifiers></annotation><annotation><description>ND2</description><type>CDS</type><intervals><interval><minimumIndex>199</minimumIndex><maximumIndex>1153</maximumIndex><direction>leftToRight</direction></interval></intervals><qualifiers><qualifier><name>created by</name><value>User</value></qualifier></qualifiers></annotation><annotation><description>ND1</description><type>CDS</type><intervals><interval><minimumIndex>11209</minimumIndex><maximumIndex>12147</maximumIndex><direction>rightToLeft</direction></interval></intervals><qualifiers><qualifier><name>created by</name><value>User</value></qualifier></qualifiers></annotation><annotation><description>COIII</description><type>CDS</type><intervals><interval><minimumIndex>4534</minimumIndex><maximumIndex>5311</maximumIndex><direction>leftToRight</direction></interval></intervals><qualifiers><qualifier><name>created by</name><value>User</value></qualifier></qualifiers></annotation><annotation><description>COII</description><type>CDS</type><intervals><interval><minimumIndex>2937</minimumIndex><maximumIndex>3612</maximumIndex><direction>leftToRight</direction></interval></intervals><qualifiers><qualifier><name>created by</name><value>User</value></qualifier></qualifiers></annotation><annotation><description>ATP6</description><type>CDS</type><intervals><interval><minimumIndex>3895</minimumIndex><maximumIndex>4533</maximumIndex><direction>leftToRight</direction></interval></intervals><qualifiers><qualifier><name>created by</name><value>User</value></qualifier></qualifiers></annotation><annotation><description>ND6</description><type>CDS</type><intervals><interval><minimumIndex>9547</minimumIndex><maximumIndex>10026</maximumIndex><direction>leftToRight</direction></interval></intervals><qualifiers><qualifier><name>created by</name><value>User</value></qualifier><qualifier><name>modified by</name><value>User</value></qualifier></qualifiers></annotation><annotation><description>ND3</description><type>CDS</type><intervals><interval><minimumIndex>5374</minimumIndex><maximumIndex>5727</maximumIndex><direction>leftToRight</direction></interval></intervals><qualifiers><qualifier><name>created by</name><value>User</value></qualifier></qualifiers></annotation><annotation><description>ND4L</description><type>CDS</type><intervals><interval><minimumIndex>9143</minimumIndex><maximumIndex>9418</maximumIndex><direction>rightToLeft</direction></interval></intervals><qualifiers><qualifier><name>created by</name><value>User</value></qualifier></qualifiers></annotation><annotation><description>ATP8</description><type>CDS</type><intervals><interval><minimumIndex>3746</minimumIndex><maximumIndex>3895</maximumIndex><direction>leftToRight</direction></interval></intervals><qualifiers><qualifier><name>created by</name><value>User</value></qualifier></qualifiers></annotation><annotation><description>Lys</description><type>tRNA</type><intervals><interval><minimumIndex>3611</minimumIndex><maximumIndex>3683</maximumIndex><direction>leftToRight</direction></interval></intervals><qualifiers><qualifier><name>created by</name><value>User</value></qualifier></qualifiers></annotation><annotation><description>Leu</description><type>tRNA</type><intervals><interval><minimumIndex>2869</minimumIndex><maximumIndex>2936</maximumIndex><direction>leftToRight</direction></interval></intervals><qualifiers><qualifier><name>created by</name><value>User</value></qualifier></qualifiers></annotation><annotation><description>Gln</description><type>tRNA</type><intervals><interval><minimumIndex>64</minimumIndex><maximumIndex>130</maximumIndex><direction>rightToLeft</direction></interval></intervals><qualifiers><qualifier><name>created by</name><value>User</value></qualifier><qualifier><name>modified by</name><value>User</value></qualifier></qualifiers></annotation><annotation><description>Met</description><type>tRNA</type><intervals><interval><minimumIndex>132</minimumIndex><maximumIndex>198</maximumIndex><direction>leftToRight</direction></interval></intervals><qualifiers><qualifier><name>created by</name><value>User</value></qualifier><qualifier><name>modified by</name><value>User</value></qualifier></qualifiers></annotation><annotation><description>Leu</description><type>tRNA</type><intervals><interval><minimumIndex>12148</minimumIndex><maximumIndex>12214</maximumIndex><direction>rightToLeft</direction></interval></intervals><qualifiers><qualifier><name>created by</name><value>User</value></qualifier></qualifiers></annotation><annotation><description>Phe</description><type>tRNA</type><intervals><interval><minimumIndex>6034</minimumIndex><maximumIndex>6099</maximumIndex><direction>rightToLeft</direction></interval></intervals><qualifiers><qualifier><name>created by</name><value>User</value></qualifier></qualifiers></annotation><annotation><description>Cys</description><type>tRNA</type><intervals><interval><minimumIndex>1203</minimumIndex><maximumIndex>1267</maximumIndex><direction>rightToLeft</direction></interval></intervals><qualifiers><qualifier><name>created by</name><value>User</value></qualifier><qualifier><name>modified by</name><value>User</value></qualifier></qualifiers></annotation><annotation><description>Trp</description><type>tRNA</type><intervals><interval><minimumIndex>1154</minimumIndex><maximumIndex>1217</maximumIndex><direction>leftToRight</direction></interval></intervals><qualifiers><qualifier><name>created by</name><value>User</value></qualifier></qualifiers></annotation><annotation><description>Arg</description><type>tRNA</type><intervals><interval><minimumIndex>5787</minimumIndex><maximumIndex>5850</maximumIndex><direction>leftToRight</direction></interval></intervals><qualifiers><qualifier><name>created by</name><value>User</value></qualifier></qualifiers></annotation><annotation><description>Asn</description><type>tRNA</type><intervals><interval><minimumIndex>5849</minimumIndex><maximumIndex>5912</maximumIndex><direction>leftToRight</direction></interval></intervals><qualifiers><qualifier><name>created by</name><value>User</value></qualifier></qualifiers></annotation><annotation><description>Ser2</description><type>tRNA</type><intervals><interval><minimumIndex>11152</minimumIndex><maximumIndex>11215</maximumIndex><direction>leftToRight</direction></interval></intervals><qualifiers><qualifier><name>created by</name><value>User</value></qualifier></qualifiers></annotation><annotation><description>Tyr</description><type>tRNA</type><intervals><interval><minimumIndex>1268</minimumIndex><maximumIndex>1330</maximumIndex><direction>rightToLeft</direction></interval></intervals><qualifiers><qualifier><name>created by</name><value>User</value></qualifier></qualifiers></annotation><annotation><description>Asp</description><type>tRNA</type><intervals><interval><minimumIndex>3683</minimumIndex><maximumIndex>3745</maximumIndex><direction>leftToRight</direction></interval></intervals><qualifiers><qualifier><name>created by</name><value>User</value></qualifier></qualifiers></annotation><annotation><description>Glu</description><type>tRNA</type><intervals><interval><minimumIndex>5972</minimumIndex><maximumIndex>6034</maximumIndex><direction>leftToRight</direction></interval></intervals><qualifiers><qualifier><name>created by</name><value>User</value></qualifier></qualifiers></annotation><annotation><description>Thr</description><type>tRNA</type><intervals><interval><minimumIndex>9421</minimumIndex><maximumIndex>9483</maximumIndex><direction>leftToRight</direction></interval></intervals><qualifiers><qualifier><name>created by</name><value>User</value></qualifier></qualifiers></annotation><annotation><description>Ile</description><type>tRNA</type><intervals><interval><minimumIndex>1</minimumIndex><maximumIndex>62</maximumIndex><direction>leftToRight</direction></interval></intervals><qualifiers><qualifier><name>created by</name><value>User</value></qualifier></qualifiers></annotation><annotation><description>Gly</description><type>tRNA</type><intervals><interval><minimumIndex>5312</minimumIndex><maximumIndex>5373</maximumIndex><direction>leftToRight</direction></interval></intervals><qualifiers><qualifier><name>created by</name><value>User</value></qualifier></qualifiers></annotation><annotation><description>Pro</description><type>tRNA</type><intervals><interval><minimumIndex>9484</minimumIndex><maximumIndex>9545</maximumIndex><direction>rightToLeft</direction></interval></intervals><qualifiers><qualifier><name>created by</name><value>User</value></qualifier></qualifiers></annotation><annotation><description>His</description><type>tRNA</type><intervals><interval><minimumIndex>7773</minimumIndex><maximumIndex>7833</maximumIndex><direction>rightToLeft</direction></interval></intervals><qualifiers><qualifier><name>created by</name><value>User</value></qualifier><qualifier><name>modified by</name><value>User</value></qualifier></qualifiers></annotation><annotation><description>Ala</description><type>tRNA</type><intervals><interval><minimumIndex>5726</minimumIndex><maximumIndex>5786</maximumIndex><direction>leftToRight</direction></interval></intervals><qualifiers><qualifier><name>created by</name><value>User</value></qualifier></qualifiers></annotation><annotation><description>Ser1</description><type>tRNA</type><intervals><interval><minimumIndex>5912</minimumIndex><maximumIndex>5972</maximumIndex><direction>leftToRight</direction></interval></intervals><qualifiers><qualifier><name>created by</name><value>User</value></qualifier></qualifiers></annotation><annotation><description>Val</description><type>tRNA</type><intervals><interval><minimumIndex>13401</minimumIndex><maximumIndex>13460</maximumIndex><direction>rightToLeft</direction></interval></intervals><qualifiers><qualifier><name>created by</name><value>User</value></qualifier></qualifiers></annotation></sequenceAnnotations><charSequence>AATTAGATGCCTGAAAAAAGGATTATTTTGATAGAATAAAAAATGTATAGTTACTCTAATTAATTGCAATAAAAACAATTAAGTTTTACTTTAAAATTCAAAAATTCATATGCTATTACATTATACTACAAAAAAAGATAAGCTAAATAAAGCTTTTAGGCTCATAACTTAAATATAGGAATTAACTCCTTCTTTTTAATTAAATTAAATTCAACAACTTTGCTGTTTAAAACAATAATTATAATAGGAATAATAATTTCATTAAGATCAAGAAATTGAATTATACTTTGATCAGGATTAGAATTAATACTTATATCATTTATTCCAGTTATAAATTCTATAAAAGTTATATATACAGAATCAGCTATAAAATATTTTATTATACAAAGAATTAGATCAGCAATATTAATAATATCTATTATAATATCATTAACAATAATTAATAATAAAATATTAATAATAGGTGCAATATTAATTAAACTAGCTATTGCACCTATAAATATATGATTCATTTCAACAGTAGAAGGAGTAAGAGTAAGTATATTATTTACTATATTAATCACAATAAAAATTACCCCTATAATAATTATATCTTATTTAAATATAAAGCCTAATACAATTATTATTTCATCACTAATAATTACAGCTTTATTAATTATCAATCAAACATCAATTAAAAAAGTCATTGGTCATTCATCAGTATTTAATTTTACTTTAATATTAAGTATTACAGCTATATCATCCTTATGAATAAATTTCTTATTAATCTACTCATTATTAACTTGGTCTATAATTAACCTAATAAAAACAATTAAAATTAAATTTATTAATCAAATTATAATTAATGAACAATCTAACTTAATTAAATTAAACATTTGAATTTTAATAATATCATTTATAGGTATACCTCCTTTATTAGGATTTATAAATAAATTAATAGTATTTGAATTAATAATAATAACAAAAGAAATTATAATTCTTACTATTATAGTTACTTCATCTATAATAATTGCATTTATATATATACGATTATCATACTCATCGATAATTATACAATCAACCAAAATAAAATGAATAAGAATTACTAATAAAAAAAAGATAAAAATCATATGAATTAATATAATTAATTTAATTACTATTATATACATAATATATGACCTTAAGTTAAAAAAACTATAAACCTTCAAAGTTTAATATATCGTTAATGATAAGTCTTAATCAATTCCCCAAACTTGCAATTTAATATTTTAATCTAAACTATAAGACTTATTAAGAGAATTATAATTCATAAATAAACTTACAATTTACCACCTTAATCAGACATCTTAACAAATGAATAAATGACTTTTTTCTACAAATCATAAAGATATTGGTACACTTTATTTTATATTTGGAATATGATCAGGAATAATAGGAATAATATTAAGAATAATTATTCGTACTGAATTAACTCAACCTGGATCATTTCTTAATAATGATCACTTATATAATGTAATTGTTACATCACATGCCCTTATTATAATTTTCTTTATAGTAATACCTATTATAATTGGGGGATTCGGTAATTGATTATTACCAATTATAATTGGAGCTCCAGATATAGCATTTCCACGATTAAATAATATAAGATTTTGATTACTTCCACCTTCAATTTTAATACTAATTTCATCATCATTAGTTGATTCAGGGGTAGGTACAGGATGAACACTATATCCACCTTTATCATCAAATATCTCAAGATCAGGTATTAGTGTAGACATTTCAATCTTCTCTTTACATATAGCAGGAATTTCATCAATCCTAGGAGCATTAAATTTCATTACAACAGTAATAAACATACGACCTAAAGGTATACTTATAGATAAAACACCTTTATTTGTATGATCAGTATTAATTACTGCAGTTTTACTATTAATTTCTTTACCTGTTTTAGCAGGAGCTATTACAATACTACTTACAGATCGAAATTTAAATACATCATTCTTTAATCCTTCAGGAGGAGGTGACCCTATTTTATACCAACACCTATTTTGATTTTTTGGACATCCAGAAGTATATATTCTAATCTTACCAGGATTTGGTTTAATCTCACACATTATTAATAAAGAAAGAGGAAAAAATGAATCATTTGGATATTTAGGTATAGTATACGCTATAATCTCAATTGGATTATTAGGATTTGTAGTATGAGCTCACCATATATTCACAGTAGGAATAGATGTAGATACACGAGCATATTTTACATCAGCAACAATAATTATTGCAGTTCCTACAGGAATTAAAGTATTTAGTTGAATTGCAACAATAAACGGATCATTTAAGAAATCATCAATTCAAATAATATGGGCTTCAGGATTTGTATTTCTATTTACATTAGGGGGTTTAACAGGAATTGTTCTATCTAATTCATCTATTGATATTATTATACATGATACATACTATGTTGTAGCCCATTTTCACTATGTATTATCAATAGGAGCAGTATTTGCTATTATAGCAGGATTTATTTACTGATTCCCCTTAATTAGAGGATTATCAATAAACATTAAATGATTAAAAATTCAATTTTCTTTAATATTTATTGGAGTTAACTTAACATTTTTCCCACAACACTTCCTAGGAATAAATGGTATACCTCGACGGTATTCAGACTATCCTGATATATTTATACAATGAAATATAGTATCCTCTATAGGAAGAACAACATCAATCTTAAGAATTATAATATTTATATTTATTCTATGAGAATCAATATTAGCTAAACGAACTATACTATATTATAATAACAATTCTACATCAATTGAATGATTACAAAAATTACCACCTAATGAACATTCCTATAATGAATTACCATTACTAATTAATTAATTTAAAGTGACAGAAATAATGTTATGAACCTAAAATTCATATATAAGTATATAAATACTTCTTTAAAAATTAAATGACTTAACTTTATATTTCAAGACCCATCATCACCTATAATAGAACAACTAGTAAAATTACATGATCACATTATAATAATCCTGATTATAATTACTATATTAGTTATATATATAATATATTCAATTCTAATTAATAAGATAATTAATCGATTTATAATTGAAGGTCAAATAATTGAATTTATTTGAACAATTACTCCAGCATTAATATTAATTTTAATTGCAATACCATCATTAAAAGCATTATACTTAATTGAAGAATCAAATAAACCTATATTAACAATTAAAGCAATTGGACACCAATGATACTGATCATATGAATATTCAGATTTAAATAAAATTGATATAGATTCATATATAAAACCAACCCAAGAACTTTTAATTAATGAATTACGACTTATAGAAACAGATTTCCAAATAATAATTCCTTTTAATACCCCAATTCGAATTTTAACATCTTCCTTAGATGTTATTCATTCCTGAACAATTCAATCATTAGGAATTAAAATTGATGCATCACCTGGACGTATTAATCAAGCTAACCTATATATTTCTAAACCAGGATTATATTATGGACAATGTTCAGAAATTTGTGGAGCAAATCATAGATTCATACCAATTATAGCAGAAGTAATTAATATAAATTCATTCATAAATTGATTAATTAAAAACTCATTAGATAACTTAAAACAAGTAATGATCTCTTAAATCAATTTATAGTAAAGTAGTGATTACTTCTAATGAAAGTTTTAGTTTAAATAAAAACTATTCTTTGTCAAAGAATAAATATATAATTATAAACTTTTATACCTCAAATATCACCATTATGATGAATAACAATATTAATAATAACAACAACAATAATTATATTTATTATTACTATTAAATTCCACAATAAAAAAAATAAGATAAACAAACTTTTTAAAAGAAATTCTAAAACTTACTGAAAATGATAATAAATTTATTTAGAACATTTGATCCATCTACAGGACTTTTATCAATAAATTGAATATCGATAATAATACCTATTATAATTATTCCAATTAAATACTGAAATAATATAAATAAGATTTACTTATTTATAGAAATAATTAATAAATTTATATTTTATGAAATTAAATCATCAATAAAAATTAAAGGAACATCAATTATAATAGTGAGAATTTTTATATATATTATAATTATTAATATTAATGGATTAATACCATATATATTTACATCATCATCCCACCTTTCATTCTCATTAGCAATAGCATTACCTATATGAATCTCAAGAATAATATATGGATGATTAAAAAACCCAAAATCAATAATAATTCATTTAATTCCAATAGGAACACCTACAGTACTAATACCATTTATAGTAATAATTGAATCAATTAGAAATATTATTCGCCCAGGATCATTAGCTGTTCGACTTAGAGCTAATATAATCGCTGGTCATTTAATTATAGCACTGTTAGGATCAAATAGAAGATACACTATACTATTAATTATTATATTAATTACATTGATAATATTTGAGTTTGCAGTATCCTTAATTCAAGCATATGTATTTATAACCTTAATTAATTTATATTCAAGAGAAATTTAAATGAATAATCACCCTTTCCACTTAGTGGATCAAAGACCATGACCAATTATAACATCCATAGGATTTCTAACTCTTACAACAGGATTATCAATAATATTTATAAAAAATGAATTTATACTACTAATTATAGGAATTTTAATTACATTATTATCAGCAATACAATGATGACGAGATGTAGTACGAGAATCCACTTATCAAGGTTTACATACTAAAAAAGTCATAGCAAGAATAAAAATTGGAATAATTCTATTCATTTTATCAGAAATTATATTTTTTATATCATTTTTTTGAGCATTTTTTCATAGAAGATTATCACCTGCAATTGAAATTGGTATACAATGACCTCCTAAATCAATTAAAACATTTAATCCAATAAATATCCCATTACTTAATACAATAATCCTTTTAACATCAGGTATATCAATTACATGAGCTCATAACACTTTATTAACAAAAAATTGAACAACAACAATACAAGGAATTATAATTACAGTAACCTTAGGAATTTACTTTACAATTATTCAAGCAATAGAATATATAGAAGCAACATTTTGTATTTCAGATTCAATTTACGGATCAAGATTCTTTATAATTACAGGATTTCACGGAATTCATGTAATTATTGGAACAATATTTATTATAGTAATAATAAAACGTTTAAAAAGATTTCAATTTTCATCTTATCATCATATTGGATTTGAATCAGCAGCATGATACTGACATTTTGTAGATGTTGTATGACTATTTCTATACATTTCAATTTACTGATGAGGTAATTACTTATTTAGTATAAATAGTATATTAAGCTTCCAACTTTAAGGTTTAAGAACAAAATAAGTAATTATAATAATAATAATACATACAATAATTATTTTAATTTTATCTATTATATTAATAATTTTAATTAAAATTATTAGAAAGAAATCAATTACTGATATAAATAAATTATCACCTTTTGAATGTGGAATAAATACAATCTCATATAAACGACTTCCATTTTCATCTCACTTTTTCTTAATTGCAGTTATCTTCTTAATTTTTGATATTGAAATTATTTTAATTGCACCTACAATTATAACAATAAAAACATCATTTATTAACATATGAATATACACATCATTCATATTTATTACAATTATTATCGTAGGATTATATTATGAATGATTTAATAGATTAATTGAATGAACTAAATAGGATTATAGTTAAAAATAACATTCAAATTGCAATTGAAAAGTACAATGTTGTTAATCTTAAACATAGAAGTAAAACATACAATTAGTTTCGACCTAATATAAGAGAATATGATTCTCCATGTTTAATTGAAGCCAAAGAGAGGTATCTTATTGTTAATAAGAAAAATGATATATTATCCAATTAAAAGAGATATTAAAAGAAATAGCTGCTAACTAATTTCTAAGCGAAATAACGTTTATCTCTTATTCTTATAGTTTAAATAAAACAATTTAATTTCAATAAATAATTAGATAAATTCTTAAGAATTATTCTTAGTAGATACTACTCATTAATACTTTCAATATTAAACTCTATAAAATAAGCTATAAGAATTATAATAAAAATAAATAAGAAAATAACATAATAAATAAAATAAAATTAAATCCACCAATAAAAATTAATTGAAATAAATTAGACAAATAAGGAAATAAAAGAGAAAAACCAACTAAACCATAATATTCTCCTCAAAACAATAAATTAGATATATTATTACCATAAATATATAAATTTATATACAAAAAAGGAACATAACCATTAAGAAATCATATATATGAATTAAATCTTAAATAATATAAATTCAATATAAAATTCAAATTAATAATTTCATAAATAACTCACAACCCAAAAAAAATAATTACAAGAATAATAAATTTAATATAAAAAGGAAAAAATAAATAAATTAAATCAAAACCTATTATTCAATTAAATAAACAACCAAATAAAACTCTAAAGAATGATAAAAAAATTACTCTAAACTTCATATAATCAAAACTTAAATCAAAATAATTCATAACAAAAAACCCTATATTAGTAATTATTCTATAATAAAATAACCGAAAACTATAAAAAAGAGTTAAACATAAAGAAAAGTATAATAAAAAATAAACAAAAAAATTTAAACTAGAATCCAAAGAATAATCAATAAGTATATCCTTTGAATAAAACCCAGATAAAAAAGGAATACCACACAATCTTAATCAGGAAATATTAAAACAAGAAGTGGTTACAGGAAACAATTTACATATAAAACCTAATATACGAATATCTTGAACATCTCTTATATAATAAATAAAAATTCCAGAACATAAAAATAACAAGGATTTAAATACAGCATGTCTCAATAAATGAAAATATCTTAAATCAACTAAACCTATAAACAAAGAAAATATTATAAGACCTAATTGTCTTAAAGTTGAATAAGCAATAATCTTTTTTAAATCATATTCAAAAATACCACAAAATGAAGACATAATTACAGTAATTAATCTAATAAATACAAAAAAATAACTTATATAAAAAACTATATTAAAAAACCGAATTATTAAATATACACCAGCAGTAACTAAAGTTGAAGAATGAACTAAAGCTGAAACAGGTGTAGGAGCAGCTATAGCTGCAGGTAATCAACAAGAAAAAGGAATTTGAGCACTCTTTGTAAATGATGAAATAAAAATTAAACAATAAATAGATAAATTATAATTAAAATTATTAAATATAAAGTGTCAACTTCCATAAGAAATAACTCAACCAATACAAATTAAAATTCCAATATCACCCAAACGATTTGTTAAAAAAGTAATTATACCAGATAAATAACTCCTTACAGAACTATAATAGATTACTAAACAAAATGACACTAACCCCAAACCATCTCAACCTAATATAATTCTTAATAGATTAGGACTAATAATTAATAAAAACATTCTCAAAATAAATAAAATAACTAAATATAAAAAACGAATTGAAGTATATCTATATAAACCTATATACTGATATCTATATAAAACCACTATACAAGAAATAATTATAATTAAACAACAAAAAAACATTGAAACTCAGTCAATTAAAATTAAATAAATAAATTCTACACTACCTAAACCAAAAATCCTATACTCCAATATAATAATACAATCACTTAATAAAAAATAAAGACCTAAAAAAAAAAAAAAAAAAAAAAAAAAAAAAAGGAAGCTGACCCAAAAGAAATAAACCTTATAATTAATAATGATTTAAGGCAAACACTTCCTAAAGACCACAACTTTATATTTTAATATAAACTACTTAAACTAAAATATATCAATCATCAATACTAGACAAATTAACTTAAATACATGTATAAAACTAATTAGATATTCACGAACATCTCCTGAACAAAATCTAAATATATATATACATATACCATGTTGACTATATATATATAAATATATACAAAAACATGAACCTAAAAAAGATACTATTAAAAAATAAATTAACCCAAATCTTCAATATTTAATTATACTTGCTAAAATTAATACTTCCCCAATAAAATTAATTCTAGGAGGACAACTTATATTAAAAGAACATAATAGAAATCAATATATTGAAATTCTTGGTATATACAAAATTATACCTTTAATTATATAAAATCTACGTCTATTTGAACGTAAATAAAAAATATTTGCTAGACAAAATAAACCAGAAGAACAAATACCATGACCAATTATTAAAATATAAGATCCTACTAAACCGAATAAATTTATTCTTAATATACCTAAAAGACATAAACCTATATGAGAAATTGAAGAATAAGCAACTATTATCTTTATATCACCTTGAATAAGGCAGATTAAACTAACTAATACAGATCCTCAAATAACCAAAGAATATAAAATATATGAATTTTTAATAAATATAACTTCAAATATAAACATAAATCGAATAATTCCATAACCTCCTAATTTTAATATTAATCCGGCTAAAATTATTGACCCTGCTACTGAAGCTTGAACATGAGCTTTAGGTAATCAAAAATGTAAAATAAATATAGGAGCCTTAACTAAAAATCTAAATATTAAAATAAAGTATAATAAAAATCTTCTTCTTAAACAAATTAAATAATCAAAGAAAAAAGAAAAAGAAAAATTATACAAATATAAAATTAATAAAAAAAAAGGTAAGGAAGAAAAAACAGTATAAAATAATAAATATAAACCAGATACTAAACGCTCAGGTTGATAACCTCAGCCTAATAACATAATGATTATAAAAATTAATCTTAATTCAAAAAAAATATACATTAAAAATAAATTTAGAGAAAAAAAAAATATAATAATACTTAAACAAAGAAATAAACAAACCATTAAAAATATTACTATATTAATATCAACTTTAATTAAGTTTCTTCTAAAAATTATTAAATTAAAAATTATAATACATAATATAATTAAACCAAAAGAAATAATATCTAAACCAAAATCATAAGTAATATATCTATAATTAATTCTCAAGTTAATTCTAATTAAAACTAAAATAAACATTAAAGAAAATAAAAACTGATAAAGAAACCAACAATTAAATATAAAAATATTAAGGATCAAAGAAATAATATATAAGATTATTATCATTTAAATATTATATTTAAATAATCATTACCATGATTTCGAATTATTGAAACTAAAATAGTTAAGCCCAAAACACTTTCACAAACATAAAATATTATTATAAATAAATAAAAGTAATAAATAAATCTATATAATAAATTTAAAATAATTATAATTAACAAAGATAAAACAATAAATTCCAAAATTATTAAAGATAATAAAATATGTTTACGCAAATAAATTAAAGAAAATAATCTTATAAAATAAATATAATAAAGTAAATATATACTCATTAGTTTTAATAATTTAATAAAAATTTTAATCTTGTAAATTAAAAATAAGCTAAGCTTTTAAAACATCAGTAAGATAAAAATATCCTAAGCCTCCAAAACCTAAATTTTATATTAAACTACTCACTGAAATAAAAAAATATATTATTAAACTTATAATTATCATATCCTCTATAACCCCTCTAACATTAAATCCTATACAATTAGGAATTATACTACTAATACAAACCATATTAACTACAATTCTTATAAACAAAATTATAACTTCATCATGATTAAGATTAATTACATTTATCATAATAATTGGTGGACTTTTAATTTTGTTTATTTACATAAGAAGAATTGCATCAAATGAAATAATTAAAATAAAATTTAATTTAACATTAATTACAATTATAATTTTACTTCCTTTAGATGAAATACTAACAAGACAAATAAGATATACAGAAAAACTAATTATTAACCCAGAAAACATTTCCCTATCTAAAATATATAATAAAAAAACATTGTATATATCAACATTTATAATTATATATTTACTATTAGCAATAATTATAGTATCAAAAATAATTAAAATTTATAAAGGACCATTACGAACTAAATATGAATAAATCAATTCGGAAAAAGCCTATAATTAATATTATTAATAATATATTAATTGACTTACCAACACCATTAAATATTTCACTATGATGAAATTTTGGATCAATATTAGGTATATGTTTAGCTATACAATTAGTTTCAGGAATTATATTATCTATACACTATATACCAAATACATTTGCAGCATTTGATTCTATTAGACATATTATACGAAATGTTAATTATGGGTGAATTATACGAACAATTCACTCTAATGGAGCATCTTTATTTTTTGTATGTTTATATTTACATACAGGACGAGGAATCTATTATGGTTCATATAAATTAATATACACATGAATTATAGGGGTAATACTAATATTAATTACAATAATAACAGCATTCTTAGGATATGTATTACCATGAGGTCAAATATCTTTTTGAGGAGCTACAGTAATTACAAACTTAATATCAGCAATTCCATATATTGGAAATAATATAGTAATATGAATTTGAGGGGGATTCGCAGTAGATAATGCAACTTTATCTCGATTCTTTAGCCTTCATTTCACTTTACCATTTATTATTTCAATAATAGTTATTATCCATTTAGCATTTCTCCACCAAACAGGATCAACAAATCCTATAGGAATCAACTCAAATATTGATAAAATTCCTTTTCATCCATTCTTCTCAATTAAAGATGTAATAGGAATTACATTTATAATAATAATAATATTAATATTAAATTTTTATAAACCATATATACTTATAGACCCTGACAATTTTAACCCTGCAAACCCTATAATTACCCCTATTCATATTCAACCAGAATGATATTTCTTATTTGCATATGCTATTTTACGATCAATTCAAAACAAACTAGGAGGAGTTATAGCACTATTAATATCTATTTTAATATTAATATTTATTCCTATATCAACAAAATCCAAGTTTAAAGGAATAAATTTTTATCCTATTAACCAAATAATATTCTGAACATTTTTTATAACAATTTTACTATTAACATGAATTGGAATAAAACCAGTAGAAGAACCTTACACATCAATTGGTTTATTAATAACTATATTATATTTCTTATATTTTATCTTTAATCCATTAATTCTAAAAATTTGAGATAAATTAAATTCATAAGTTAATTAGCTTATATAAAGCATGTATTTTGAAAATACAAGTAAGATTTAAATTTATTAACTTAACAAAAAAAAATGATAAATAAAAATCAATTTTATAAAAATAAAAAAATAAAAATAATTTAAAGAAAGAGGCAAATAACATTTCCAAGCTAAGTATATAAGCTTATCATAACGATATCGAGGAATAGATGCACGAACCCAAATAAATAAAAAACATAACAAAATTACCTTAATATAAAAAAATATACAAAAAAAATTACCCCCTATATATAATAAACACGTAATTAAACAAATAAAAATAATACTAGAATATTCAGAAATAAACAAAAAAGCAAATAAACCACCTCCATATTCAATATTAAAACCAGAAACTAATTCTCTTTCCCCCTCAGAAAAATCATAAGGGGAACGATTTGTTTCAGCTAAACAACAAGAAATTCAACAAAAAAAAATAGGTAAAGAAATAAATATAAATCAAGAACTCCTTTGATAATTAAATAAACTTATAAATCTATATCTATCACAAAAAATAAAACAAATAATTAAAAAAAAAGATAAAGAAACTTCATAAGAAATAGCTTGTGATACACCTCGCATTCTCCCAATTATAGAATAAACTCTATTTGATGACCAACCACAAATAATTATAAAATAAACACCAACTCCACAAAAACACAAAAAAAATAATAAACCATAATTAAATTCAATAAAATTATAATAAATAGGTATTAAAACCCAACAAATTAATGAATATAATAAACCTAATATAGGGCAAAATATATAAATAATAAAATTTCTATTTATAGGTAATAAATCTTCCTTAATAAATAACTTAATACCATCAGAAAAAGGTTGTAAAAGACCTAAATAACCTACTTTGTTTGGACCTTTACGCAATTGAATATATCTCAAAATTTTTCGCTCAATTAAAGTAAAAAAACCAACAGAAACCAATACTATAATTAATAAAATTAAACAAACCAAATAAAATATTATTAGATGTAATATAAAATTACATAATTAAATTCTAAAATTAATACATGATATCTGTCAATCTAACCTAAAAAATATAAATAAAACTATTAATTATGGTCCTTTCGTACTAATAATTAAAATAAATTTTAAGATAGAAACCAACCTGGCTTACACCGGTTTGAACTCAAATCATGTAAGATTATAAAAGTCGAACAGACTTAAAATTAAAGCTTCTTCACCATAAAACTATCTTAATTCAACATCGAGGTCGCAAACTTCAATTTAAATATGAACTTTCCATTAAAATTACGCTGTTATCCCTAAGGTAATTTATCTTATAATCCTAAATAAAAGATCAAGTATACATATATTAATGAATAAAAAAAATAAAATAAAATTTATTAATTACCCCAATTAAAAATTTAAATTAAATAAACAAATTTTATCTAAAAATAATTTAATAAATTTATATTTTAAATTCTATAGGGTCTTATCGTCCCTAAAACATTATTTAGCTTTTTAACTAAAAAATAAAATTCTAATAATAAAATTAATAAAGATAATATTTCATTTATCCCTTCATTCAAGTTCTCAATTAAAAAACTAATTATTATGCTACCTTTGTACAGTCAATATACTGCAGCCATTTAAATTAATCATTGGGCAGAAAATACCTTATATATAAATCATAAAGAAATGTTTTTGATAAACAGTTGAAAATTAAATATGCCGAATTCATTAAATTTAAAATAAAAATTATACTTATTAAATCAATATTAAAATACAAAAAAATTAAATATAAAAATTGAATATAAAATTAAATTTAATAAAATCAAATAATTATAAAAAAATCTATTAAGAACTAAAAATTAAGATTCTAATAATAATAAAAATAAATATATAAAAATTATAATTAAAAATTAAGATTATCCTAAATTAATTAAGTGTTCTAAAATAAAATATAAATATACAAAAAGAAAACTATAATTAAATTAAATCTTCAATAACCAGATATATAAAAAGAACGTTAACATTTAATTACAATAATTAAATTAAATAAGTTTATAAAACAACTTTAATCCTATAAAAATAAATATCTAAAATTCGGGAATATAAAATATTTATAATATTAAATTTACCCTGATACAAAAGGTAATAAAAATTTAACCTTCTTATTAAATATAAACCTTAACAGTAATTAAAAAAACAATAATTTATTTTAAAAACTTAAACAAAAATATGAACATATTTATATAAAAATAAATGACAAATCAGAAAGGAATAATCTTCTTACAAATGTAAATAGTAAACTTTAAATAAGCTACATTCTGAAAACTAACCTCAATTTCCAATAAGATTACTTTGTTACGACTTATCCATTAAAACTGGAGTGACGGGCAATATGTACATGACTTATAGCTTAATTCAAATTAAATAATTACTTAAAATTACTTTCAAATCCTATTTCAATTTAAATTAAACTTAAAAATTTAAAATTAATTAAAACTAAAGTAATCCATTTAAACTAAAATAAAACTGCACCTTGACCTAATATAAATTAAATAATTAAAATAGAAAAATTCTCTAAAAACATTCATTATAGCGATATACAAACTTAATTAAAGTAAAAACTAACGTGGTTTATCAATTAATAAACAGATTCCCCTGAAAAGATTAATCACCGCCAAATTCTTTAAGTTTTATAGAACATAACTATTAATATTTATAATAAATTAAACAAAAAATAAAAGGGTATCTAATCCTAGTTTATAAATAATACTTATAATAAAATAAAAATGAATAATTATTAAGCATATAAATTTCACCTAAATAAACTCATTATACAAACCTTTTAAAATAAATTAATTAAATTACAATAAAATATTCTTAACTAAATATGTATAACCGCGAATGCTGGCACAAAATTAATCTAGCTTAACTTAAATTTCTGAATATAAATTAATATATTAACCAAAACTAATTACTATAAAAATTAATATTAAAAACATATATATAACTAATTTAAATAAAAAACTTGAAAGACAGAATCAAACTTTTGAGTTAAATAAAACAAAATAGTTCTTTTGGCTACTTAACAATTAAGAAGTTTACAAATAAGAAATAAATTAGAAATACAAATAGTAGATAATACATAGTTACTATTATAAATATGTTATCTGTAACTATATAGAAGAATACATATTAATCTATTGATATATAAATAATCAATTAGAAATACAAATAGTAGATAATACATAGTTACTATTATAAATATGTTATCTGTAACTATATAGAAGAATACATATTAATCTATTGATATATAAATAATCAATTAGAAATACAAATAGTAGATAATACATAGTTACTATTATAAATATGTTATCTGTAACTATATAGAAGAATACATATTAATCTATTGATATATAAATAATCAATTAGAAATACAAATAGTAGATAATACATAGTTACTATTATAAATATGTTATCTGTAACTATATAGAAGAATACATATTAATCTATTGATATATAAATAATCAATTAGAAATACAAATAGTAGATAATACATAGTTACTATTATAAATTAGTAGATAATACATAGTTACTATTATAAATATGTTATCTGTAACTATATAGAAGAATACATATTAATCTATTGATATATAAATAATCAATTAGAAATACAAATAGTAGATAATACATAGTTACTATTATAAATATGTTATCTGTAACTATATAGAAGAATACATATTAATCTATTGATATATAAATAATCAATTAGAAATACAAATAGTAGATAATACATAGTTACTATTATAAATATGTTATCTGTAACTATATAGAAGAATACATATTAATCTATTGATATATAAATAATCAATTAGAAATACAAATAGTAGATAATACATAGTTACTATTATAAATATGTTATCTGTAACTATATAGAAGAATACATATTAATCTATTGATATATAAATAATCAATTAGAAATACAAATAGTAGATAATACATAGTTACTATTATAAATATGTTATCTGTAACTATATAGAAGAATACATATTAATCTATTGATATATAAATAATCAATTAGAAATACAAATAGTAGATAATACATAGTTACATGAAATTATATAAATATTATAATAAATATTTTATATATAACTATACAAAGGTAATTAAAATATAATTCATTAGTTAAATTAAAATTTAAATAATTATTGATTATATAAAATACTTTAATTTAATTTAATCATTTCTTAATAGAATATTATTATTAGAGTTACCATTAAACTAAATATAAGAATCAACGAAGATTAATTTAATAGTAATTTATATTTAAAATCAAAATATATGACTACAACAACGTATAAAATGTAATTGAATATTTCTCACTCTTTCGTATTATGATTTGTGGATAGTGGTTTCATTGATTTTCATTTTGAATTGTTGGTGATTCAATATACTATGAAATCAATCTTCTTTCTTCATTTTTGGCGTTTAGAAGAAAGAAGATTGATTTTACTATTAATTCACACTCAAATATGATTAACTTAAATTTATTTATTTTAATTATAAAACTACATTACTTAAATTTTTTAATGTTTTATTCAAATTAATGTTTTATATTTTATGAAATATTTATATTATTAATTTACATTTTGATTTATTTAGAATTAGATATTTAATATATATACATATAAATTAATTATTAGAGAATAAGCATAACTTTTTATTTTATTTTTAAAGCGAATAATTTTATTTATATTTTAAATATATAGAAAATATATTTTTAACCAAAAAATTCAGGTATAGTTTATAATATATTTTCAATATAAAACTATATTTTTAATCAAGATTTTTAAAGTA</charSequence><tracks><track annotationCount="6"><name>Identical Repeats (20bp+)</name><annotations><annotation><description>Repeat 1</description><type>repeat_region</type><intervals><interval><minimumIndex>14254</minimumIndex><maximumIndex>14701</maximumIndex><direction>leftToRight</direction></interval></intervals><qualifiers><qualifier><name>Identical Bases</name><value>448</value></qualifier><qualifier><name>Mismatched Bases</name><value>0</value></qualifier><qualifier><name>Frequency</name><value>2</value></qualifier><qualifier><name>Percent Identical</name><value>100%</value></qualifier><qualifier><name>annotation group</name><value>Repeat 1</value></qualifier><qualifier><name>All Locations</name><value>14,254+; 14,800+</value></qualifier></qualifiers></annotation><annotation><description>Repeat 1</description><type>repeat_region</type><intervals><interval><minimumIndex>14800</minimumIndex><maximumIndex>15247</maximumIndex><direction>leftToRight</direction></interval></intervals><qualifiers><qualifier><name>Identical Bases</name><value>448</value></qualifier><qualifier><name>Mismatched Bases</name><value>0</value></qualifier><qualifier><name>Frequency</name><value>2</value></qualifier><qualifier><name>Percent Identical</name><value>100%</value></qualifier><qualifier><name>annotation group</name><value>Repeat 1</value></qualifier><qualifier><name>All Locations</name><value>14,254+; 14,800+</value></qualifier></qualifiers></annotation><annotation><description>Repeat 2</description><type>repeat_region</type><intervals><interval><minimumIndex>14269</minimumIndex><maximumIndex>14701</maximumIndex><direction>leftToRight</direction></interval></intervals><qualifiers><qualifier><name>Identical Bases</name><value>433</value></qualifier><qualifier><name>Mismatched Bases</name><value>0</value></qualifier><qualifier><name>Frequency</name><value>3</value></qualifier><qualifier><name>Percent Identical</name><value>100%</value></qualifier><qualifier><name>annotation group</name><value>Repeat 2</value></qualifier><qualifier><name>All Locations</name><value>14,269+; 14,712+; 14,815+</value></qualifier></qualifiers></annotation><annotation><description>Repeat 2</description><type>repeat_region</type><intervals><interval><minimumIndex>14712</minimumIndex><maximumIndex>15144</maximumIndex><direction>leftToRight</direction></interval></intervals><qualifiers><qualifier><name>Identical Bases</name><value>433</value></qualifier><qualifier><name>Mismatched Bases</name><value>0</value></qualifier><qualifier><name>Frequency</name><value>3</value></qualifier><qualifier><name>Percent Identical</name><value>100%</value></qualifier><qualifier><name>annotation group</name><value>Repeat 2</value></qualifier><qualifier><name>All Locations</name><value>14,269+; 14,712+; 14,815+</value></qualifier></qualifiers></annotation><annotation><description>Repeat 2</description><type>repeat_region</type><intervals><interval><minimumIndex>14815</minimumIndex><maximumIndex>15247</maximumIndex><direction>leftToRight</direction></interval></intervals><qualifiers><qualifier><name>Identical Bases</name><value>433</value></qualifier><qualifier><name>Mismatched Bases</name><value>0</value></qualifier><qualifier><name>Frequency</name><value>3</value></qualifier><qualifier><name>Percent Identical</name><value>100%</value></qualifier><qualifier><name>annotation group</name><value>Repeat 2</value></qualifier><qualifier><name>All Locations</name><value>14,269+; 14,712+; 14,815+</value></qualifier></qualifiers></annotation><annotation><description>Repeat 3</description><type>repeat_region</type><intervals><interval><minimumIndex>14254</minimumIndex><maximumIndex>14598</maximumIndex><direction>leftToRight</direction></interval></intervals><qualifiers><qualifier><name>Identical Bases</name><value>345</value></qualifier><qualifier><name>Mismatched Bases</name><value>0</value></qualifier><qualifier><name>Frequency</name><value>4</value></qualifier><qualifier><name>Percent Identical</name><value>100%</value></qualifier><qualifier><name>annotation group</name><value>Repeat 3</value></qualifier><qualifier><name>All Locations</name><value>14,254+; 14,357+; 14,800+; 14,903+</value></qualifier></qualifiers></annotation></annotations><annotationTypeFrequencies><frequency count="6"><type>repeat_region</type></frequency></annotationTypeFrequencies><coloringQualifier>Frequency</coloringQualifier><coloringQualifierColorsMap><colorMap name="Frequency"><entry color="-176" score="2.0" /><entry color="-44976" score="4.0" /><entry color="-1599990" score="3.0" /></colorMap></coloringQualifierColorsMap></track></tracks></XMLSerialisableRootElement></originalElement><additionalXml perUser="true" /><additionalXml perUser="false"><panel viewer="Sequence View" geneiousVersion="8.1.3" additionalXmlKey="splitViewsox-aqh7v0f" /><panel viewer="Sequence View" geneiousVersion="8.1.3" additionalXmlKey="splitViews" /><sequenceViewOptions geneiousVersion="8.1.3" additionalXmlKey="sequenceViewOptions"><SequenceViewerState numberOfReferenceSequenceFloatingTracksBelow="0"><zoom isScrolledDown="true">0.025550599679062272</zoom><SequenceViewerSelectionState disableReturningSingleAnnotation="true"><selectedRegions><element class="com.biomatters.plugins.sequenceviewer.selection.SelectedRegion"><SelectedRegion><residues><XMLSerialisableRootElement><from>13399</from><to>12213</to></XMLSerialisableRootElement></residues><sequences><XMLSerialisableRootElement><from>0</from><to>1</to></XMLSerialisableRootElement></sequences></SelectedRegion></element><element class="com.biomatters.plugins.sequenceviewer.selection.SelectedRegion"><SelectedRegion><residues><XMLSerialisableRootElement><from>14188</from><to>13459</to></XMLSerialisableRootElement></residues><sequences><XMLSerialisableRootElement><from>0</from><to>1</to></XMLSerialisableRootElement></sequences></SelectedRegion></element></selectedRegions><annotation annotationIndex="1" sequenceIndex="0" trackIndex="-1" /><annotation annotationIndex="2" sequenceIndex="0" trackIndex="-1" /></SequenceViewerSelectionState><SequenceViewerLocation><sequenceNumber>0</sequenceNumber><residueNumber>11346</residueNumber><xOffset>0</xOffset><yOffset>-21</yOffset></SequenceViewerLocation><trackStates><Sequence sequenceNumber="0"><TrackProperties><trackId>Identical Repeats (20bp+)</trackId></TrackProperties></Sequence></trackStates></SequenceViewerState><translation><option name="frame">SelectionOrAnnotation</option><option name="relativeTo">sequence</option></translation><liveAnnotators><option name="com.biomatters.plugins.featureFinder.FeatureFinder_NUCLEOTIDEOn">false</option><option name="ORF_Annotation_GeneratorOn">false</option></liveAnnotators><restrictionSites><option name="com.biomatters.plugins.restrictionAnalysis.RestrictionSiteAnnotationGeneratorOn">false</option><childOption name="com.biomatters.plugins.restrictionAnalysis.RestrictionSiteAnnotationGenerator"><childOption name="com.biomatters.plugins.restrictionAnalysis.RestrictionSiteAnnotationGenerator"><option name="excluded">(1, 15993)</option><option name="grabExcludeRangeOption">[1,15993)</option></childOption></childOption></restrictionSites></sequenceViewOptions><DocumentHistory geneiousVersion="8.1.3" additionalXmlKey="DocumentHistory"><entryFields><DocumentHistoryEntryField class="com.biomatters.geneious.publicapi.documents.DocumentHistoryEntryFieldImplementation"><com.biomatters.date fieldName="Saved"><![CDATA[1564650472201]]></com.biomatters.date></DocumentHistoryEntryField><DocumentHistoryEntryField class="com.biomatters.geneious.publicapi.documents.DocumentHistoryEntryFieldImplementation"><com.biomatters.user fieldName="User"><![CDATA[Administrator]]></com.biomatters.user></DocumentHistoryEntryField><DocumentHistoryEntryField class="com.biomatters.geneious.publicapi.documents.DocumentHistoryEntryFieldImplementation"><com.biomatters.geneiousVersion fieldName="Geneious Version"><![CDATA[7.1.8]]></com.biomatters.geneiousVersion></DocumentHistoryEntryField><DocumentHistoryEntryField class="com.biomatters.geneious.publicapi.documents.DocumentHistoryEntryFieldImplementation"><com.biomatters.autogeneratedEntry fieldName=""></com.biomatters.autogeneratedEntry></DocumentHistoryEntryField></entryFields><entryFields><DocumentHistoryEntryField class="com.biomatters.geneious.publicapi.documents.DocumentHistoryEntryFieldImplementation"><com.biomatters.date fieldName="Saved"><![CDATA[1564650907672]]></com.biomatters.date></DocumentHistoryEntryField><DocumentHistoryEntryField class="com.biomatters.geneious.publicapi.documents.DocumentHistoryEntryFieldImplementation"><com.biomatters.user fieldName="User"><![CDATA[Administrator]]></com.biomatters.user></DocumentHistoryEntryField><DocumentHistoryEntryField class="com.biomatters.geneious.publicapi.documents.DocumentHistoryEntryFieldImplementation"><com.biomatters.geneiousVersion fieldName="Geneious Version"><![CDATA[7.1.8]]></com.biomatters.geneiousVersion></DocumentHistoryEntryField><DocumentHistoryEntryField class="com.biomatters.geneious.publicapi.documents.DocumentHistoryEntryFieldImplementation"><com.biomatters.autogeneratedEntry fieldName=""></com.biomatters.autogeneratedEntry></DocumentHistoryEntryField></entryFields><entryFields><DocumentHistoryEntryField class="com.biomatters.geneious.publicapi.documents.DocumentHistoryEntryFieldImplementation"><com.biomatters.date fieldName="Saved"><![CDATA[1603326329898]]></com.biomatters.date></DocumentHistoryEntryField><DocumentHistoryEntryField class="com.biomatters.geneious.publicapi.documents.DocumentHistoryEntryFieldImplementation"><com.biomatters.user fieldName="User"><![CDATA[Administrator]]></com.biomatters.user></DocumentHistoryEntryField><DocumentHistoryEntryField class="com.biomatters.geneious.publicapi.documents.DocumentHistoryEntryFieldImplementation"><com.biomatters.geneiousVersion fieldName="Geneious Version"><![CDATA[8.1.3]]></com.biomatters.geneiousVersion></DocumentHistoryEntryField><DocumentHistoryEntryField class="com.biomatters.geneious.publicapi.documents.DocumentHistoryEntryFieldImplementation"><com.biomatters.autogeneratedEntry fieldName=""></com.biomatters.autogeneratedEntry></DocumentHistoryEntryField></entryFields></DocumentHistory><sequenceViewOptions geneiousVersion="8.1.3" additionalXmlKey="sequenceViewOptionsox-aqh7v0f"><SequenceViewerState numberOfReferenceSequenceFloatingTracksBelow="0"><zoom isMinimumZoom="true">0.003928802145000939</zoom><SequenceViewerSelectionState><selectedRegions /></SequenceViewerSelectionState><SequenceViewerLocation><sequenceNumber>0</sequenceNumber><residueNumber>8017</residueNumber><xOffset>1</xOffset><yOffset>104</yOffset></SequenceViewerLocation><trackStates><Sequence sequenceNumber="0"><TrackProperties visible="true"><trackId>Identical Repeats (20bp+)</trackId></TrackProperties><TrackProperties visible="true"><trackId>Identical Repeats (18bp+)</trackId></TrackProperties></Sequence><Sequence sequenceNumber="1"><TrackProperties visible="true"><trackId>Identical Repeats (20bp+)</trackId></TrackProperties></Sequence></trackStates></SequenceViewerState><translation><option name="frame">SelectionOrAnnotation</option><option name="relativeTo">sequence</option></translation><liveAnnotators><option name="com.biomatters.plugins.featureFinder.FeatureFinder_NUCLEOTIDEOn">false</option><option name="ORF_Annotation_GeneratorOn">false</option></liveAnnotators><restrictionSites><option name="com.biomatters.plugins.restrictionAnalysis.RestrictionSiteAnnotationGeneratorOn">false</option><childOption name="com.biomatters.plugins.restrictionAnalysis.RestrictionSiteAnnotationGenerator"><childOption name="com.biomatters.plugins.restrictionAnalysis.RestrictionSiteAnnotationGenerator"><option name="excluded">(1, 15205)</option><option name="grabExcludeRangeOption">[1,15205)</option></childOption></childOption></restrictionSites></sequenceViewOptions></additionalXml></geneiousDocument>
<excludedDocument class="urn">urn:local:.:63-as2k4yh</excludedDocument>
<fullDocument class="com.biomatters.iseek.application.NeedToUpgradeDummyDocumentForOldVersions" version="1.3-11" revisionNumber="0" geneiousVersion="8.1.3" geneiousVersionMinimum="6.0" PluginDocument_FormatLastChanged="6.0" PluginDocument_FormatLastExtended="6.0" PluginDocument_OldestVersionSerializableTo="6.0"><hiddenFields><override_modified_date type="date">1603326544349</override_modified_date><cache_name>This file was created using Geneious 6.0 or later.</cache_name><cache_created type="date">1603326544349</cache_created><cache_urn type="urn">urn:local:.:c-ck15n4y</cache_urn><cache_plugin_document_urn></cache_plugin_document_urn><description></description></hiddenFields><fields><document_size type="bytes">30</document_size></fields><originalElement><XMLSerialisableRootElement /></originalElement></fullDocument>
</geneious>
