# Supplementary material for: Mitogenomics of five Olidiana leafhoppers (Hemiptera: Cicadellidae: Coelidiinae) and their phylogenetic implications
Source: PeerJ. 2021 Apr 27;9:e11086. doi: 10.7717/peerj.11086 (PMC8086571; doi:10.7717/peerj.11086)
Supplement: Supplemental Information 3 [file peerj-09-11086-s003.geneious]

Archive with 2 entries (2 files):
- Olidiana olbliquea MN780583.geneious
- fileData.0
