# Supplementary material for: Mitogenomics of five Olidiana leafhoppers (Hemiptera: Cicadellidae: Coelidiinae) and their phylogenetic implications
Source: PeerJ. 2021 Apr 27;9:e11086. doi: 10.7717/peerj.11086 (PMC8086571; doi:10.7717/peerj.11086)
Supplement: Supplemental Information 3 [file peerj-09-11086-s003.geneious › Olidiana olbliquea MN780583.geneious]

<?xml version="1.0" encoding="UTF-8"?>
<geneious version="8.1.3">
<versions version="8.1.3" minimumVersion="8.0"/>
<geneiousDocument class="com.biomatters.geneious.publicapi.implementations.sequence.DefaultNucleotideSequence" version="1.3-11" revisionNumber="128" geneiousVersion="8.1.3" geneiousVersionMinimum="8.0" PluginDocument_FormatLastChanged="8.0" PluginDocument_FormatLastExtended="7.1" PluginDocument_OldestVersionSerializableTo="6.0" isReferenceOnly="false"><hiddenFields><descendant_operation_record_documents type="list"><descendant_operation_record_documents type="int">0</descendant_operation_record_documents></descendant_operation_record_documents><cache_urn type="urn">urn:local:.:o3-aqb7uac</cache_urn><nucleotideSequenceWithQualityCount type="int">0</nucleotideSequenceWithQualityCount><description>A new nucleotide sequence entered manually</description><override_cache_name>Olidiana olbliquea MN780583</override_cache_name><override_originalLocation>LocalDocuments/WANGXIANYI/GZUW-14 斜板单突叶蝉</override_originalLocation><cache_plugin_document_urn></cache_plugin_document_urn><weak_referenced_documents type="list"><weak_referenced_documents type="int">0</weak_referenced_documents></weak_referenced_documents><override_description></override_description><cache_name>GZUW-14 斜板单突叶蝉</cache_name><override_modified_date type="date">1603326392964</override_modified_date><cache_created type="date">1547303545941</cache_created><referenced_documents type="list"><referenced_documents>urn:local:.:63-as2k4yh@0</referenced_documents></referenced_documents><trimmedSequencesCount type="int">0</trimmedSequencesCount></hiddenFields><fields><document_size type="bytes">55793</document_size><molType>DNA</molType><sequence_length type="int">15312</sequence_length><topology>linear</topology><sequence_residues>AATTAGATGCCTGAAAAAAGGATTATTTTGATAGAATAAAAAATGTGTAACTACTCTAATTAATTGTAATAAAAACAATTAAGTTTCACTTTAAAATTCAAAAATTCATATGCTTAAACATTATATTACAAAAAGATAAGCTAAATAAGCTGTTAGGCTCATAACCTAAATATAGGAATATATTCCTTCTTTTTAATTAAATTAAACTCAACAACCCTATTATTTAAAACAATAATTATAATAGGAATAATGATTTCCTTAAGATCAAGAAATTGAATTATAGTATGATCAGGATTAGAATTAATACTCATATCATTTATTCCAATTATAAATTCTATAAAAATTATATATACAGAATCAGCTATAAAATACTTCATTATACAAAGAATTAGATCAGCAATATTAATAATATCTATTATAATATCATTGACAATAATTGATAATAAAATAATCCTAACAGCAGCAATACTAATTAAATTAGCAATTGCCCCTATAAATAT</sequence_residues><gcPercent decimalPlacesDisplayed="1" type="percent">20.70924764890282</gcPercent><modified_date type="date">1547303545941</modified_date></fields><originalElement><XMLSerialisableRootElement cachedCountGC="3171" cachedCountAT="12141" charSequenceRevision="35" annotationsRevision="54" charSequenceValidated="true"><created type="date">1547303545941</created><name>GZUW-14 斜板单突叶蝉</name><description>A new nucleotide sequence entered manually</description><sequenceAnnotations><annotation><description>CR</description><type>A+T</type><intervals><interval><minimumIndex>14238</minimumIndex><maximumIndex>15312</maximumIndex><direction>leftToRight</direction></interval></intervals><qualifiers><qualifier><name>created by</name><value>User</value></qualifier></qualifiers></annotation><annotation><description>AGAATAATTTAAATATAAAATATTAGTTATACTAATATTTAAATAATTATTGATTATATAAAATACAATAAATATGTTATTTATAACTATATAAGAATAATTTAAATATAAAATATTAGTTATACTAATATTTAAATAATTATTGATTATATAAAATACTTTAATTTTAATTAATCATTTCTTCATAGAATATTATTATTAGAGTTACCATTAAACTAAAGATAAGAATCAATGAGAATTAATTTAAAAGTAATTTTAATTTAAAGTTAAAACATATGATTGTAATAACATATACAATGTAATTGAATATTTTTCACTCTTTTGTATTATGATTTACTGATAGTGGTCTCATTGACTTTAATTTAAATTTAGAGTTGATTCAATATACTATAAATTCAATCTTCTTTCTTCCTTTTGGGGTTTCAGAAGAAAGAAGATTGATTTCAATATTATTCACATTCAAATTCGATTAACTTAAATTTATTTAATTTAATTATAAAATTACATTACCTAAAATTATTTATTATTCATACTTTATTTAAGTTAATCTTTTATTTTTTTATGAGATATTTATATTATTAGTTTATATTTCAACTTATCTAAAATTAGATATTTAATATATATACATATAAATCAATTATTAGAGAATAAACCTTACTTTTTATTTTATTTTTTTAAGACGAATAATTTTATTTATATTTTAAATATATAGAAAATATATTTTTAACCTAAAAATTTAGGTACAGTTTATTATTTCTTTACAAGATAAAACTATTTAAAAATAAAATTTTTAAAATA</description><type>Editing History Deletion</type><intervals><interval><minimumIndex>1</minimumIndex><maximumIndex>0</maximumIndex><direction>none</direction></interval></intervals><qualifiers><qualifier><name>Original Bases</name><value>AGAATAATTTAAATATAAAATATTAGTTATACTAATATTTAAATAATTATTGATTATATAAAATACAATAAATATGTTATTTATAACTATATAAGAATAATTTAAATATAAAATATTAGTTATACTAATATTTAAATAATTATTGATTATATAAAATACTTTAATTTTAATTAATCATTTCTTCATAGAATATTATTATTAGAGTTACCATTAAACTAAAGATAAGAATCAATGAGAATTAATTTAAAAGTAATTTTAATTTAAAGTTAAAACATATGATTGTAATAACATATACAATGTAATTGAATATTTTTCACTCTTTTGTATTATGATTTACTGATAGTGGTCTCATTGACTTTAATTTAAATTTAGAGTTGATTCAATATACTATAAATTCAATCTTCTTTCTTCCTTTTGGGGTTTCAGAAGAAAGAAGATTGATTTCAATATTATTCACATTCAAATTCGATTAACTTAAATTTATTTAATTTAATTATAAAATTACATTACCTAAAATTATTTATTATTCATACTTTATTTAAGTTAATCTTTTATTTTTTTATGAGATATTTATATTATTAGTTTATATTTCAACTTATCTAAAATTAGATATTTAATATATATACATATAAATCAATTATTAGAGAATAAACCTTACTTTTTATTTTATTTTTTTAAGACGAATAATTTTATTTATATTTTAAATATATAGAAAATATATTTTTAACCTAAAAATTTAGGTACAGTTTATTATTTCTTTACAAGATAAAACTATTTAAAAATAAAATTTTTAAAATA</value></qualifier></qualifiers></annotation><annotation><description>16S</description><type>rRNA</type><intervals><interval><minimumIndex>12210</minimumIndex><maximumIndex>13389</maximumIndex><direction>rightToLeft</direction></interval></intervals><qualifiers><qualifier><name>created by</name><value>User</value></qualifier></qualifiers></annotation><annotation><description>12S</description><type>rRNA</type><intervals><interval><minimumIndex>13450</minimumIndex><maximumIndex>14237</maximumIndex><direction>rightToLeft</direction></interval></intervals><qualifiers><qualifier><name>created by</name><value>User</value></qualifier></qualifiers></annotation><annotation><description>ND5</description><type>CDS</type><intervals><interval><minimumIndex>6094</minimumIndex><maximumIndex>7767</maximumIndex><direction>rightToLeft</direction></interval></intervals><qualifiers><qualifier><name>created by</name><value>User</value></qualifier><qualifier><name>modified by</name><value>User</value></qualifier></qualifiers></annotation><annotation><description>COI</description><type>CDS</type><intervals><interval><minimumIndex>1328</minimumIndex><maximumIndex>2863</maximumIndex><direction>leftToRight</direction></interval></intervals><qualifiers><qualifier><name>created by</name><value>User</value></qualifier></qualifiers></annotation><annotation><description>ND4</description><type>CDS</type><intervals><interval><minimumIndex>7827</minimumIndex><maximumIndex>9137</maximumIndex><direction>rightToLeft</direction></interval></intervals><qualifiers><qualifier><name>created by</name><value>User</value></qualifier><qualifier><name>modified by</name><value>User</value></qualifier></qualifiers></annotation><annotation><description>CYTB</description><type>CDS</type><intervals><interval><minimumIndex>10027</minimumIndex><maximumIndex>11148</maximumIndex><direction>leftToRight</direction></interval></intervals><qualifiers><qualifier><name>created by</name><value>User</value></qualifier></qualifiers></annotation><annotation><description>ND2</description><type>CDS</type><intervals><interval><minimumIndex>196</minimumIndex><maximumIndex>1150</maximumIndex><direction>leftToRight</direction></interval></intervals><qualifiers><qualifier><name>created by</name><value>User</value></qualifier></qualifiers></annotation><annotation><description>ND1</description><type>CDS</type><intervals><interval><minimumIndex>11205</minimumIndex><maximumIndex>12143</maximumIndex><direction>rightToLeft</direction></interval></intervals><qualifiers><qualifier><name>created by</name><value>User</value></qualifier></qualifiers></annotation><annotation><description>COIII</description><type>CDS</type><intervals><interval><minimumIndex>4529</minimumIndex><maximumIndex>5306</maximumIndex><direction>leftToRight</direction></interval></intervals><qualifiers><qualifier><name>created by</name><value>User</value></qualifier></qualifiers></annotation><annotation><description>COII</description><type>CDS</type><intervals><interval><minimumIndex>2932</minimumIndex><maximumIndex>3607</maximumIndex><direction>leftToRight</direction></interval></intervals><qualifiers><qualifier><name>created by</name><value>User</value></qualifier></qualifiers></annotation><annotation><description>ATP6</description><type>CDS</type><intervals><interval><minimumIndex>3890</minimumIndex><maximumIndex>4528</maximumIndex><direction>leftToRight</direction></interval></intervals><qualifiers><qualifier><name>created by</name><value>User</value></qualifier></qualifiers></annotation><annotation><description>ND6</description><type>CDS</type><intervals><interval><minimumIndex>9543</minimumIndex><maximumIndex>10022</maximumIndex><direction>leftToRight</direction></interval></intervals><qualifiers><qualifier><name>created by</name><value>User</value></qualifier></qualifiers></annotation><annotation><description>ND3</description><type>CDS</type><intervals><interval><minimumIndex>5369</minimumIndex><maximumIndex>5722</maximumIndex><direction>leftToRight</direction></interval></intervals><qualifiers><qualifier><name>created by</name><value>User</value></qualifier></qualifiers></annotation><annotation><description>ND4L</description><type>CDS</type><intervals><interval><minimumIndex>9137</minimumIndex><maximumIndex>9412</maximumIndex><direction>rightToLeft</direction></interval></intervals><qualifiers><qualifier><name>created by</name><value>User</value></qualifier></qualifiers></annotation><annotation><description>ATP8</description><type>CDS</type><intervals><interval><minimumIndex>3741</minimumIndex><maximumIndex>3890</maximumIndex><direction>leftToRight</direction></interval></intervals><qualifiers><qualifier><name>created by</name><value>User</value></qualifier></qualifiers></annotation><annotation><description>Extracted region from Consensus</description><type>extracted region</type><intervals><interval><minimumIndex>3939</minimumIndex><maximumIndex>7049</maximumIndex><direction>leftToRight</direction></interval></intervals><qualifiers><qualifier><name>Extracted interval</name><value>52 -&gt; 3162</value></qualifier></qualifiers></annotation><annotation><description>Extracted region from Consensus</description><type>extracted region</type><intervals><interval><minimumIndex>8218</minimumIndex><maximumIndex>9500</maximumIndex><direction>leftToRight</direction></interval></intervals><qualifiers><qualifier><name>Extracted interval</name><value>36 -&gt; 1318</value></qualifier></qualifiers></annotation><annotation><description>Extracted region from Consensus</description><type>extracted region</type><intervals><interval><minimumIndex>10825</minimumIndex><maximumIndex>12104</maximumIndex><direction>leftToRight</direction></interval></intervals><qualifiers><qualifier><name>Extracted interval</name><value>1468 -&gt; 2747</value></qualifier></qualifiers></annotation><annotation><description>Extracted region from Consensus</description><type>extracted region</type><intervals><interval><minimumIndex>366</minimumIndex><maximumIndex>1643</maximumIndex><direction>leftToRight</direction></interval></intervals><qualifiers><qualifier><name>Extracted interval</name><value>31 -&gt; 1308</value></qualifier></qualifiers></annotation><annotation><description>Extracted region from Consensus</description><type>extracted region</type><intervals><interval><minimumIndex>9501</minimumIndex><maximumIndex>10674</maximumIndex><direction>leftToRight</direction></interval></intervals><qualifiers><qualifier><name>Extracted interval</name><value>144 -&gt; 1317</value></qualifier></qualifiers></annotation><annotation><description>Extracted region from Consensus</description><type>extracted region</type><intervals><interval><minimumIndex>1644</minimumIndex><maximumIndex>2806</maximumIndex><direction>leftToRight</direction></interval></intervals><qualifiers><qualifier><name>Extracted interval</name><value>25 -&gt; 1187</value></qualifier></qualifiers></annotation><annotation><description>Extracted region from Consensus</description><type>extracted region</type><intervals><interval><minimumIndex>12557</minimumIndex><maximumIndex>13677</maximumIndex><direction>leftToRight</direction></interval></intervals><qualifiers><qualifier><name>Extracted interval</name><value>5006 -&gt; 6126</value></qualifier></qualifiers></annotation><annotation><description>Extracted region from Consensus</description><type>extracted region</type><intervals><interval><minimumIndex>7200</minimumIndex><maximumIndex>7696</maximumIndex><direction>leftToRight</direction></interval></intervals><qualifiers><qualifier><name>Extracted interval</name><value>3313 -&gt; 3809</value></qualifier></qualifiers></annotation><annotation><description>Extracted region from Consensus</description><type>extracted region</type><intervals><interval><minimumIndex>7728</minimumIndex><maximumIndex>8217</maximumIndex><direction>leftToRight</direction></interval></intervals><qualifiers><qualifier><name>Extracted interval</name><value>177 -&gt; 666</value></qualifier></qualifiers></annotation><annotation><description>Extracted region from Consensus</description><type>extracted region</type><intervals><interval><minimumIndex>14850</minimumIndex><maximumIndex>15312</maximumIndex><direction>leftToRight</direction></interval></intervals><qualifiers><qualifier><name>Extracted interval</name><value>53 -&gt; 515</value></qualifier></qualifiers></annotation><annotation><description>Extracted region from Consensus</description><type>extracted region</type><intervals><interval><minimumIndex>12105</minimumIndex><maximumIndex>12556</maximumIndex><direction>leftToRight</direction></interval></intervals><qualifiers><qualifier><name>Extracted interval</name><value>3923 -&gt; 4374</value></qualifier></qualifiers></annotation><annotation><description>Extracted region from Consensus</description><type>extracted region</type><intervals><interval><minimumIndex>14190</minimumIndex><maximumIndex>14445</maximumIndex><direction>leftToRight</direction></interval></intervals><qualifiers><qualifier><name>Extracted interval</name><value>14705 -&gt; 14960</value></qualifier></qualifiers></annotation><annotation><description>Extracted region from Consensus</description><type>extracted region</type><intervals><interval><minimumIndex>13678</minimumIndex><maximumIndex>13892</maximumIndex><direction>leftToRight</direction></interval></intervals><qualifiers><qualifier><name>Extracted interval</name><value>6239 -&gt; 6453</value></qualifier></qualifiers></annotation><annotation><description>Extracted region from Consensus</description><type>extracted region</type><intervals><interval><minimumIndex>14521</minimumIndex><maximumIndex>14589</maximumIndex><direction>leftToRight</direction></interval></intervals><qualifiers><qualifier><name>Extracted interval</name><value>15658 -&gt; 15726</value></qualifier></qualifiers></annotation><annotation><description>Extracted region from Consensus</description><type>extracted region</type><intervals><interval><minimumIndex>13893</minimumIndex><maximumIndex>13958</maximumIndex><direction>leftToRight</direction></interval></intervals><qualifiers><qualifier><name>Extracted interval</name><value>13558 -&gt; 13623</value></qualifier></qualifiers></annotation><annotation><description>Extracted region from Consensus</description><type>extracted region</type><intervals><interval><minimumIndex>14446</minimumIndex><maximumIndex>14511</maximumIndex><direction>leftToRight</direction></interval></intervals><qualifiers><qualifier><name>Extracted interval</name><value>15375 -&gt; 15440</value></qualifier></qualifiers></annotation><annotation><description>Extracted region from A00682:27:HFC55DSXX:2:2367:6099:14246 1:N:0:CTACTTC+CTACTTC</description><type>extracted region</type><intervals><interval><minimumIndex>7697</minimumIndex><maximumIndex>7727</maximumIndex><direction>leftToRight</direction></interval></intervals><qualifiers><qualifier><name>Extracted interval</name><value>102 -&gt; 132</value></qualifier></qualifiers></annotation><annotation><description>Lys</description><type>tRNA</type><intervals><interval><minimumIndex>3608</minimumIndex><maximumIndex>3678</maximumIndex><direction>leftToRight</direction></interval></intervals><qualifiers><qualifier><name>created by</name><value>User</value></qualifier></qualifiers></annotation><annotation><description>Leu1</description><type>tRNA</type><intervals><interval><minimumIndex>2864</minimumIndex><maximumIndex>2931</maximumIndex><direction>leftToRight</direction></interval></intervals><qualifiers><qualifier><name>created by</name><value>User</value></qualifier></qualifiers></annotation><annotation><description>Gln</description><type>tRNA</type><intervals><interval><minimumIndex>64</minimumIndex><maximumIndex>130</maximumIndex><direction>rightToLeft</direction></interval></intervals><qualifiers><qualifier><name>created by</name><value>User</value></qualifier></qualifiers></annotation><annotation><description>Met</description><type>tRNA</type><intervals><interval><minimumIndex>130</minimumIndex><maximumIndex>195</maximumIndex><direction>leftToRight</direction></interval></intervals><qualifiers><qualifier><name>created by</name><value>User</value></qualifier></qualifiers></annotation><annotation><description>L2</description><type>tRNA</type><intervals><interval><minimumIndex>12144</minimumIndex><maximumIndex>12209</maximumIndex><direction>rightToLeft</direction></interval></intervals><qualifiers><qualifier><name>created by</name><value>User</value></qualifier></qualifiers></annotation><annotation><description>Trp</description><type>tRNA</type><intervals><interval><minimumIndex>1150</minimumIndex><maximumIndex>1214</maximumIndex><direction>leftToRight</direction></interval></intervals><qualifiers><qualifier><name>created by</name><value>User</value></qualifier></qualifiers></annotation><annotation><description>Asn</description><type>tRNA</type><intervals><interval><minimumIndex>5844</minimumIndex><maximumIndex>5908</maximumIndex><direction>leftToRight</direction></interval></intervals><qualifiers><qualifier><name>created by</name><value>User</value></qualifier></qualifiers></annotation><annotation><description>Arg</description><type>tRNA</type><intervals><interval><minimumIndex>5782</minimumIndex><maximumIndex>5845</maximumIndex><direction>leftToRight</direction></interval></intervals><qualifiers><qualifier><name>created by</name><value>User</value></qualifier></qualifiers></annotation><annotation><description>Phe</description><type>tRNA</type><intervals><interval><minimumIndex>6031</minimumIndex><maximumIndex>6094</maximumIndex><direction>rightToLeft</direction></interval></intervals><qualifiers><qualifier><name>created by</name><value>User</value></qualifier></qualifiers></annotation><annotation><description>Thr</description><type>tRNA</type><intervals><interval><minimumIndex>9415</minimumIndex><maximumIndex>9478</maximumIndex><direction>leftToRight</direction></interval></intervals><qualifiers><qualifier><name>created by</name><value>User</value></qualifier></qualifiers></annotation><annotation><description>Ser</description><type>tRNA</type><intervals><interval><minimumIndex>11148</minimumIndex><maximumIndex>11211</maximumIndex><direction>leftToRight</direction></interval></intervals><qualifiers><qualifier><name>created by</name><value>User</value></qualifier></qualifiers></annotation><annotation><description>Tyr</description><type>tRNA</type><intervals><interval><minimumIndex>1263</minimumIndex><maximumIndex>1325</maximumIndex><direction>rightToLeft</direction></interval></intervals><qualifiers><qualifier><name>created by</name><value>User</value></qualifier></qualifiers></annotation><annotation><description>Asp</description><type>tRNA</type><intervals><interval><minimumIndex>3678</minimumIndex><maximumIndex>3740</maximumIndex><direction>leftToRight</direction></interval></intervals><qualifiers><qualifier><name>created by</name><value>User</value></qualifier></qualifiers></annotation><annotation><description>Glu</description><type>tRNA</type><intervals><interval><minimumIndex>5969</minimumIndex><maximumIndex>6031</maximumIndex><direction>leftToRight</direction></interval></intervals><qualifiers><qualifier><name>created by</name><value>User</value></qualifier><qualifier><name>modified by</name><value>User</value></qualifier></qualifiers></annotation><annotation><description>Ile</description><type>tRNA</type><intervals><interval><minimumIndex>1</minimumIndex><maximumIndex>62</maximumIndex><direction>leftToRight</direction></interval></intervals><qualifiers><qualifier><name>created by</name><value>User</value></qualifier></qualifiers></annotation><annotation><description>Gly</description><type>tRNA</type><intervals><interval><minimumIndex>5307</minimumIndex><maximumIndex>5368</maximumIndex><direction>leftToRight</direction></interval></intervals><qualifiers><qualifier><name>created by</name><value>User</value></qualifier></qualifiers></annotation><annotation><description>Ser1</description><type>tRNA</type><intervals><interval><minimumIndex>5908</minimumIndex><maximumIndex>5969</maximumIndex><direction>leftToRight</direction></interval></intervals><qualifiers><qualifier><name>created by</name><value>User</value></qualifier></qualifiers></annotation><annotation><description>Pro</description><type>tRNA</type><intervals><interval><minimumIndex>9479</minimumIndex><maximumIndex>9540</maximumIndex><direction>rightToLeft</direction></interval></intervals><qualifiers><qualifier><name>created by</name><value>User</value></qualifier><qualifier><name>modified by</name><value>User</value></qualifier></qualifiers></annotation><annotation><description>Ala</description><type>tRNA</type><intervals><interval><minimumIndex>5721</minimumIndex><maximumIndex>5781</maximumIndex><direction>leftToRight</direction></interval></intervals><qualifiers><qualifier><name>created by</name><value>User</value></qualifier></qualifiers></annotation><annotation><description>Val</description><type>tRNA</type><intervals><interval><minimumIndex>13390</minimumIndex><maximumIndex>13449</maximumIndex><direction>rightToLeft</direction></interval></intervals><qualifiers><qualifier><name>created by</name><value>User</value></qualifier></qualifiers></annotation><annotation><description>His</description><type>tRNA</type><intervals><interval><minimumIndex>7768</minimumIndex><maximumIndex>7827</maximumIndex><direction>rightToLeft</direction></interval></intervals><qualifiers><qualifier><name>created by</name><value>User</value></qualifier></qualifiers></annotation><annotation><description>Cys</description><type>tRNA</type><intervals><interval><minimumIndex>1205</minimumIndex><maximumIndex>1262</maximumIndex><direction>rightToLeft</direction></interval></intervals><qualifiers><qualifier><name>created by</name><value>User</value></qualifier></qualifiers></annotation></sequenceAnnotations><charSequence>AATTAGATGCCTGAAAAAAGGATTATTTTGATAGAATAAAAAATGTGTAACTACTCTAATTAATTGTAATAAAAACAATTAAGTTTCACTTTAAAATTCAAAAATTCATATGCTTAAACATTATATTACAAAAAGATAAGCTAAATAAGCTGTTAGGCTCATAACCTAAATATAGGAATATATTCCTTCTTTTTAATTAAATTAAACTCAACAACCCTATTATTTAAAACAATAATTATAATAGGAATAATGATTTCCTTAAGATCAAGAAATTGAATTATAGTATGATCAGGATTAGAATTAATACTCATATCATTTATTCCAATTATAAATTCTATAAAAATTATATATACAGAATCAGCTATAAAATACTTCATTATACAAAGAATTAGATCAGCAATATTAATAATATCTATTATAATATCATTGACAATAATTGATAATAAAATAATCCTAACAGCAGCAATACTAATTAAATTAGCAATTGCCCCTATAAATATATGATTTATTTCAACAGTAGAAGGTATTAAAGTAAATATACTTTTAACTATATTAATTACAATAAAAATTACCCCTATAATAATTATATCTTACTTAAACCTAAAACTTAATATAATTATTATTATATCATTGATTATTACAGCTTTATTAATTATTAATCAAACATCAATTAAAAAAATTATTGGACATTCATCAGTATTTAATTTTACCCTAATATTAAGAATTACATCAATATCATCTTTATGAATAAATTTCTTATTAATTTATTCTTTATTAACTTGATCTACAATTAACCTAATAAAAACAATTAAAATTAAATTTATTAATCAAATTGTAATTAATGAACAATCTAATATTATAAAATTAAACATTTGAATTTTAATATTATCATTTATAGGTATACCTCCTTTATTAGGATTCATAAATAAATTAATAGTATTTGAACTAATAATAATAATAAAAGAAAACATAATTCTTATTATTATAATTTCATCATCTATAACAATTTCATTTACATATATACGAATATCGTATTCATCAATAATTATACAATCAATAAAAGTTAAATGAATAAGAATTACAAATAAAAAAAAAATAAAAATTATATGAATTAATATATTAAATATAATTACTATTATATATACAATTTATGACTTTAAGTTAAAAAACTATAAACCTTCAAAGTTTAAAATATCATAAAAGATAAGTCTTAATAATTCTTTAAACTTGCAATTTAATATTTTAATTTAAACTATAAAACTTATTAAGAGAATTTCAATTCATAAATAAACTTACAATTTATTACCTTAATCAGACATCTTAACAAATGAATAAATGACTTTTTTCTACAAACCACAAAGATATCGGTACACTTTATTTTATATTTGGAATATGATCAGGAATAATAGGAATAATATTAAGAATAATTATTCGTACTGAATTAACTCAACCTGGATCATTCTTAAATAATGATCAATTATATAATGTAATTGTTACATCACACGCTCTTATTATAATTTTCTTTATAGTTATACCAATTATAATTGGGGGGTTTGGAAATTGATTATTACCTATTATAATTGGGGCACCTGATATAGCCTTTCCCCGATTAAATAATATAAGATTTTGACTTCTTCCTCCCTCAATTTTAATATTAATTTCATCATCATTAACAGATTCTGGAGTAGGGACAGGATGAACTTTATATCCCCCTTTATCATCAAATATTGCAAGATCTGGAATAAGAGTAGATATATCAATCTTCTCTTTACATATAGCAGGAATTTCTTCAATTCTTGGTGCATTAAATTTTATTACAACAGTAATAAACATACGACCTAAAGGAATACTTATAGATAAAACACCATTATTTGTATGATCAGTATTAATTACAGCAATTCTACTTTTAATTTCCCTACCAGTACTAGCTGGTGCAATTACAATATTACTTACAGATCGAAACTTAAATACATCATTCTTTAACCCATCTGGGGGAGGTGACCCTATTCTATATCAACACTTATTTTGATTTTTTGGACATCCAGAAGTATATATTTTAATTCTACCAGGATTTGGTTTAATTTCACACATTATTAACAAAGAAAGAGGAAAAAATGAATCATTTGGATATTTAGGAATAGTATACGCTATAATTTCAATTGGATTATTAGGTTTTGTAGTTTGAGCTCACCATATATTTACAGTAGGAATAGATGTAGATACACGAGCATATTTCACATCAGCTACAATAATTATTGCAGTTCCTACAGGAATTAAAGTATTTAGTTGAATCGCAACAATAAATGGGACATTTAAAAAATCATCAATTCAAATAATATGAGCTTCAGGATTTGTATTTCTATTTACATTAGGAGGTCTTACAGGAATTGTACTATCAAATTCATCAATTGATATTATTATACATGATACATATTATGTAGTAGCTCATTTTCATTACGTATTATCTATAGGAGCAGTATTTGCAATTATGGCAGGATTTATTCATTGATTTCCACTAATTAGAGGATTATCAATAAACAACAAATGATTAAAAACTCAATTTTTATTAATATTTATTGGAGTTAATATAACATTTTTCCCACAACACTTCTTAGGAATAAATGGTATACCCCGACGATACTCAGATTATCCTGACATATTTATACAATGAAATATAATGTCTTCTATAGGAAGAACAACTTCAATCCTAAGAATTATAATATTTATATTTATCTTATGAGAATCTATATTAGCAAAACGAACTATAATATTTTATAATAATAATTCAACATCAATTGAATGATTACAAAAATTACCACCAAATGAACACTCCTATAACGAATTACCAATATTAACTAATTAATTTAAAGTGACAGAAATAATGTAATGAGCTTAAAATTCATATATAAGTATATATATACTTCTTTAAAAATTAAATGACTTAATTTAATATTTCAAGACCCTGCATCACCAATAATAGAACAACTAGTAACCTTACACGACCATATTATAATGATTTTAATTATAATTACTATATTAGTAATATACATTATATACTCAATCCTAATTAATAAAATAATTAATCGATATATAATTGAAGGTCAAATAATTGAATTTATTTGAACAATTACTCCAGCTCTAATACTAATTTTAATTGCAATACCATCATTAAAAGCATTATATTTAATTGAAGAATCAAATAAACCTATATTAACAATTAAAGCAATTGGTCACCAATGATATTGATCATATGAATATTCAGATTTAAGTAAAATTGATATAGATTCATATATAAAACCAAATCAAGAACTTAAAATTGATGAATTACGACTAATAGAAACAGATTACCAAATAATTATACCTTTTAATATTCCAATTCGAATTCTAACATCATCATTAGATGTAATTCATTCATGAACAATTCAATCCTTAGGAATTAAAATTGATGCTTCTCCAGGTCGTATTAACCAAGCCAATATATATATTTCTAAACCAGGGTTATATTATGGACAATGCTCAGAAATTTGTGGAGCAAATCATAGATTTATACCAATTATAGCAGAAGTAATTAATACAAAATCATTTATAAAATGATTAGTTAAAAACTCATTAGATAACTTAAAACAAGTAATGATCTCTTAAATCAATCTATAGTAAAGTAGTGATTACTTCTAATGAAAGTTTTAGTTTAAATAAAAACTATTCTTTGTCAGGGAATTAATATATAATTATAAACTTTTATACCTCAAATGTCACCATCATGATGAATTATAATACTAATAACAACAACAATTTTAATTATATTAATTATAACAATTAAATTTCACAATAAGGAAAACAAAATAAATAAATTAATTAAGAAAAATTCAACAACTTACTGAAAATGATAATAAATTTATTTAGAACATTTGATCCATCAACGGGAATTATATCAATTAATTGAATATCAATACTTATACCTATTATAATTATCCCAATTAAATACTGAAATAATATAAATAAAATCTCTTTATTAACAGAAATAATTGATAAAGTAATATTTAATGAAATTAAATCATCAATAAAAATTAAAGGGACATCAATTATAATAGTAAGAATTTTAATATATATTATAATTACAAATATTAATGGATTAATACCATATATATTTACATCATCTTCACACCTTTCATTCTCATTAGCTATAGCATTACCTATGTGATTCTCAAGAATAACATATGGATGAACAAAAAATCCAAAATCAATATTAATACACTTAATTCCAACAGGAACTCCATCAATATTAATACCATTTATAGTTATAATTGAATCTATTAGAAATTTAATCCGACCAGGATCACTAGCAATTCGACTTAGAGCTAATATAATTGCTGGTCATTTAATTATATCATTACTAGGGTCTAACAGAAGATATATAATATTATTAATAATTATACTAATAACACTTATAATATTTGAATTTGCAGTATCTATAATTCAAGCATATGTATTTATAACTTTAATTAACTTATATTCAAGAGAAGTATAAATGAATAATCACCCTTATCATTTAGTAGATAAAAGACCATGACCTATTACAACATCAATAGGATTACTAACTTTAACAACAGGATTATCATTAATATTAGTAAAAAATGAACTAATAGTTATAAACCTAGGAATTTTAATTACATCTTTATCAGCAATACAATGATGACGAGATGTAATTCGAGAATCTACATATCAAGGATTACATACTAAAAAAGTAATATTAAGAATAAAAATTGGAATAATCCTATTTATTTTGTCAGAAATTATATTTTTTATATCATTTTTCTGAACATTTTTCCATAGAAGATTATCCCCCGCAATCGAAATTGGTATACAATGACCACCTAAATCAATTAAAACATTTAACCCAATAAATATTCCTTTATTAAATACCATAATCCTTTTAACTTCAGGTATATCAATTACATGAGCCCATAACACCTTACTAATAAAAAACTGAACAACAACAATAAAAGGAATAGTAATTACAACAATCTTAGGAATCTATTTCACAATTATTCAAGCAACAGAATATATAGAAGCAGCATTCTGTATTTCAGATTCAATTTATGGTTCTAGATTCTTTTTAATTACAGGATTTCATGGAATCCACGTAATTATTGGAACCTTATTTATTATAGTAACAATAAATCGTTTAAAAAAATTACACTTCTCATCTTATCATCACATTGGTTTTGAATCAGCAGCATGATACTGACATTTTGTAGATGTTGTATGATTATTTTTATATATTTCAATCTACTGATGAGGTAGATACTTATTTAGTATAAATAGTATATTAAGCCTCCAACTTTAAGGTTTATAAATAAAATAAGTAATAATAATAATGTTAAAACATACAATAATTATTTTAATTTTATCATTAATATTAATATTTATAATTAAAATTATTAGAAAAAAATCAATTATTAATACTAATAAATCATCACCTTTTGAATGTGGTATAAATACAATCTCTTATAAGCGACTCCCATTTTCATCTCACTTCTTTTTAATTGCAGTAATTTTCTTAATTTTTGATATCGAAATTATCTTAATTGCACCTACAATTATAACAATAAAAATATCATTAATTAACATATGAATATATACATCATTCATATTTATTACAATTATTATTGCAGGACTATACTATGAATGATTTAATGGATTAATTGAATGAACCCAATAGGGTTATAGTTAAAAATAACATTCAAGTTGCAATTGAAAAGTACAATATTGTTAACCTTAAACATAGAAGTAAAATATACAATTAGTTTCGACCTAATATAAGAGAAAATTTTTCTCCATGTTTAATTGAAGCTAAAATAGAGGCAACTTATTGTTAATAAGAAAAATGATATAATATCCAATTAAAAGAGATATTAAAAGAAATAGCCGCTAACTAATTTCTAAGCGAAATAAACGTTTATCTCTTATTCTTATAGTTTAAACAAAACAATTTAATTTCAATAAATAATTAGATACATTCTTAAGAATTATTCCTAGTAGAAACTACTCATTAATACTTTCAATATTAAACTCTAAAATAAGCTATAAGAATTAAAATATATATAAACAAGAAAATACTATAATAAATAAAATAAAATTAAATCCACCTATAAAAATTAACTGTAATAAATTAGATAAATAAGGAAATAAATAAGAAAAACCTACTAAACCATAATACTCCCCTCAAAATAATAAATTAGATATATCCTTACCATAAATATAAAGACGTATATAAAAAAAAGGAATATAACTATTAATAAATCATATATATGAATTAAACCTTAAATAATATAAATTAAATTTAAAACTTATATTTATAATCTCATAAATAACCCACAATCCTAAAAAAATAATTAATAAAATTATAAATTTTATATATAAGGGAAAAAACAAAAATATAAAATCAAAACCTACTAACCAATTAAATAAACAACCAAATAAAACTCTAAAGATTGCTAAAAAGTTTACTCTAAACTTCATATAATCAAAACTACCACCTAAATAGTTTAATACAAAAAACCCTACACTTATAAATATTCTATAGTAAAATAAACGGAAACTGTAAAAAAGAGTTAAACACAAAGAAATATATAATAATAAATAAACAAAAAAATTTAATCTAGAATTTAAAGAATAATCAATAAGTAAATCCTTTGAGTAAAATCCAGATAAAAAAGGAATCCCACATAATCTCAATCAAGAAATATTAAAACAGGAAGTAGTTATAGGAAATAACCTACAAATAGATCCTAATAAACGAATATCTTGAACGTCTCCTATATAATAAATAAAAATACCAGAACATAAAAATAATAAAGATTTAAATACAGCATGTCTTAATAAATGAAAATATCTTAAATCAACTAAACCTACAAACAAAGAAAACATTATTAAACCAAGCTGTCTTAAAGTTGAGTAAGCAATAATCCTCTTTAAATCATACTCATAAATACCACAAAATGAAGATATAATTACAGTAATTAAACTAATAAATACAAAAAAATAACTTATATAATAAATTATATAAAAAAAACGAATTATTAAATATACACCAGCAGTAACTAATGTTGAAGAATGAACTAAAGCTGAAACAGGAGTAGGAGCAGCTATTGCTGCTGGTAATCAACAAGAAAAAGGAATTTGAGCACTTTTAGTAAAAGACGAAATAAAAATTAAATAATAAATAGATAAATTATAAATAAAATTATTAAAAATAAAGTGTCAACCTCCATAAGAAATAACTCAACCAATACAAATTAAAATTCCAATATCACCAAAACGATTAGTTAAACAAGTAATCATTCCAGACAAATAACTCCTTATAGAATTATAATAAACTACTAAACAAAATGATACTAATCCTAAACCGTCCCAACCTAATATAATACTTAATAAATTAGGACTAATAATCAATATAAATATTCTTATAATAAACAAAATAACTAAATATAAAAACCGAACTGAAGTATGTCTTAATATACCCATATATTGAAATCTATATAAAACCACTATACAAGAAATAATTATAATTAAACAACAAAAAAACATTGAAACCCAATCAACTAAAATTAAATAAATAAATTCTACACTTCCTAAACCAAGAATCCTATACTCCAATATAACAATGCAATCATTTAATAAAAAATAAAGACCTAAAAAAAAAAAAAAAAAAAAAAAAAAAAAAAGGAAGCTGACCCAAAAGAAATAAACCTTATAATTAATAATAATTTAAGGACAATACTTCTCAAAGATCACAACTTTGAATTTTAACTAAACTACTTAAATTAAAATAAGTCTACCAATAAAATTAAAAATACTAATATAAATACATGAATAAAACTAATTAAATATTCACGAACTTCCCCAGGACTACATCTAAATACATAGAAACATATCCCATGTTGGCTATAAAGATATAAATATATACAAAAACATGAACCAAAAAAAGAAACTATTAAAAAATAAATTAAACTAAATCTTCAATATTTAATTATTCTTGATAAAATTAATACTTCACCAATAAAATTAATTCTAGGAGGACAACTTATATTAAAAGAACATAATAAAAACCAAAATATAGAGATTCTTGGTATATATAAAACTATTCCTTTAATTAAATAAAATCTGCGTCTATTAAGACGCAAATAAAAAATATTAGCTAAACAAAATAAACCAGAAGAACAAATACCATGTCCAATTATTAAAATATAAGAGCCTATTAAACCAAATAAACTTATTCTTAATATACCTAAAAGACATAGTCCTATATGAGAAATAGAAGAATAAGCAATTATTATCTTTATATCGCCTTGAATAAAACAAATTAAACTAACTAATACAGATCCTCAAATAATTAAAGAATAAAAAATATATGAATTAACTATAAATCTAACTTCAAATATAAATATAAATCGAATAACACCATAACCCCCTAACTTTAATATTAAACCAGCTAAAATCATTGAACCTGCAACTGAAGCCTGTACATGAGCCTTAGGTAATCAAAAATGTAAAATAAACATAGGAGCTTTAACTAAAAATGAAAATATTAAAATAAAGTATAATAAAAATCTTCTTCTTAAACAAATTAAATAATCAAAAAAAAAAGAAAAAGAAAAACTATATAAATATAAAATTAATAAAAAAAAAGGTAAGGAAGAAAAAATAGTATAAAATAATAAATATAATCCAGAAACTAGTCGTTCAGGCTGATAACCTCAACCTAGTAGCATAATAATTATGAAAATTAATCTTAATTCAAAAAAAATATATATTAAAAATACATTTAAAGAAAGAAAAAACATAATAATATTTAAACAAAGAAATAAACAAACTCTCAAAAAAATTACTATATTAATCTCAACTTTAATTAAATTTCTTCTAAAAATTATCAAATTAAGAATTATAATACATAATATAATTAAACCAAAAGAAATAACATCTAAACCAAAATCATAAGTAATATATCTAAAATTAATTCTCAAATTTACCCTAATTAAAATTATAATAAAAATTAAAGAAAATATAAACTGAAAAATAAATCAACAATTTAATATAAAAATATTTAGGATCAAAAAAATTATATATAAAATTATTATCATTTGAACATTATATTTAAATAATCATTACCATGATTTCGAATTATTGAAACTAAAATAGTTAAACCTAAAACACCCTCACAAACATAGAATATCATTATAAATAAATAAAAATAATAAATAAATCTATATAATAAATATAAAATAATTATAATTAATAAAGATAAAACAACAAACTCTAAAATCATTAAAGACAACAAAATGTGTTTACGTAAATAAACTAGAGAAAATAATCTTATAAAATAAATATAATAAATTAAATATAAATTCATTAGTTTTAATAATTTAATAAAAATTTTAATCTTGTAAATTAAAAATAAGCTTAAGCTTTTAAAATATCAGTAAGATTAAAGATATCCTAAGCCTCCAAAACCTAAATTTTATATTAAACTACTTACTGAAATAAAGAAATATATTATTAAATCTATAATTATTTTATCTTCAATAACTCCTTTAATAATAAACCCTATACAATTAGGAATAATATTATTATTACAAACTATATTAACTACAATTCTTATAAACAAAATTATAGCTTCTTCATGATTTAGATTAATTACATTTATTATAATAATTGGAGGACTTCTAATTCTATTTATTTATATAAGCAGAATTGCATCAAACGAAAAAATTAAAATAAAATTTAACATAACATTAATTACAATTATAATCTTAATACCCTTAGATGAATTATTAATAAGACAAACAAACTATACAGAAAAACTAATTATTAGATCAGAAAACATATCTATATCTAAAATGTATAACCAAAAAACATTGTATATATCAATATTTATAATTATATATCTACTACTAGCAATAATTATAGTATCTAAAATAATTAAAATTTATAAAGGACCATTACGATCTAAATATGAATAAATCAATTCGAAAAAAGCCTATAATTAATATTATTAATAATATATTAATTGATTTACCAACCCCATTAAATATTTCATTATGATGAAACCTTGGATCAATATTAGGTATATGTTTAATAATACAACTAATCTCAGGAATTATATTATCTATACATTATACACCAAATACATTAACGGCATTTGATTCTATCAGACATATTATACGAAATGTTAATTATGGATGAATTATACGAACAATTCATTCTAACGGAGCATCATTATTTTTTGTTTGTTTATATATACATACAGGACGAGGAATATATTATGGTTCATATAAATTATCATATACATGAATTATAGGAGTGATTCTAATATTACTTACAATAATAACAGCATTTTTAGGATATGTACTACCTTGAGGGCAAATATCTTTCTGAGGAGCAACAGTAATTACAAATTTAATATCAGCAATTCCATATATTGGAAATAACATAGTAATATGAATTTGAGGGGGTTTTGCAGTAGATAATGCAACCTTATCTCGATTTTTTAGACTTCATTTTACTATACCATTTATTATTTCAGTAATAGTTATTATCCACTTAGCATTTCTTCATCAAACAGGATCAACTAATCCTATAGGGATTAATTCAAATATTGACAAAATTCCATTTCACCCATTTTTTTCAATTAAAGATATTATAGGAATTACATTTATAATAATAATAATAATAGTAATAAATTTTTATAAACCATATATACTTATAGATCCTGATAATTTTAATCCTGCAAACCCTATAATTACTCCAATTCATATTCAACCAGAATGATATTTCTTATTTGCATATGCAATCTTACGATCAATCCCTAATAAATTAGGAGGAGTTACAGCTTTATTAATATCTATCTTAATATTATTATTTATTCCTATATCTACAAAATCAAAATTTAAAGGAATAAACTTTTATCCTATAAATCAAATACTATTTTGAATATTTTTTATAACAATTATTTTATTAACATGAATTGGTATAAAACCAGTAGAAGAACCTTATATATCAATTGGTATATTATTAACTATACTATACTTTCTATACTTTATTTTTAATCCATTAATACTAAAAATTTGAGATAAATTAAATTCATAAGTTAATTAGCTTATTTAAAGTATGTATTTTGAAAATACAAGTAAGATTGAAATTTATTAACTTAACAAAAAAAAATGATAAATAATTATCATTTTTATAAAAATAAAAAAATAAAAATAGTTTAAAGAAAGAGGTAAATAACATTTTCAAGCTAAATATATAAGTTTATCATATCGATAACGAGGAATAGAAGCTCGAACCCAAATAAACAAAAAACATAATAAAATTACCTTAATATAAAAAAATAAACAAAAAAAATTACCCCCTATATACAATAAACATGTAATTAAACAAATAAAAATAATACTAGAATATTCAGAAATAAATAAAAAAGCAAATAAACCACCCCCATATTCAATATTAAATCCAGAAACTAACTCTCTTTCACCTTCAGAAAAATCATAAGGAGAACGATTTGTTTCAGCTAAACAACAAGAAACCCAACAAAAAAATATAGGGAAAGAAATAAATATAAATCAAGAACTCCTTTGACAAATAAACAAATTTATAAATCTATATCTATCACAAAAAATAAAATAAATAATTAAAAAGAAAGATAAAGAAACTTCATAAGAAATAGCTTGAGATACTCCTCGTATTCTACCAATTATTGAATAAACTCTATTTGATGATCAACCACAAATAATTATAAAATATACTCCAACCCCACAAAAGCATAAAAAAAATAATAGACCATAATTAAATTCAATAAAATTAAAATAAATTGGTATTAAAACTCAACAAATTAAAGAATAAACTAAACCTAATATAGGACAAACTATATAAATAATAAAATTTCTATTTATGGGCAATAAATCCTCCCTAATAAATAACCTAATACCATCAGAAAAAGGTTGTAAAAGACCTATATAACCAACTTTACTAGGGCCTTTACGCAATTGAATATATCTTAAAATCTTTCGCTCAATTAAAGTAAAAAATCCAACGGAAATCAATACTATCACCAATAAAATCAAACAAACCAAATAAAATATTATTAGATGTAATATAAAACTACATAATTAAATTCTAAAATTAATACATTAATCTGTCAATCTAACCTAAAAGATATAATTTAAACTATTAATTATGGTCCTTTCGTACTAATAATTAAAATAAATTTTAAGATAGAAACCAACCTGGCTTACACCGGTTTGAACTCAAATCATGTAAGATTTTAAAAGTCGAACAGACTTTAGATTAAAGCTTCTACACCATAAAACTATCTTAATTCAACATCGAGGTCGCAAACTCTAATTTAAATATGAACTTTCCATTAAAATTACGCTGTTATCCCTAAGGTAATTTATCTTATAATCTTAAATAAAGGATCAAATAAACATATATAAATGAATTTAAAAAAAAAAGTAAAATTTATTAATCACCCCAATTAAAAATTTAAATTAAATGAATAAATTTAATCTAAAAATAATCCAACAAATTTATATTTTAAATTCTATAGGGTCTTATCGTCCCTAAAACAATATTTAGCTTTTTAACTAAAAAATAAAATTATAATAATAAAATTAATAAAGATAATATTTCATTTATCCTTTCATACAAGTTCCCAATTAAAAAACTAATTACTATGCTACCTTTGTACAGTCAATATACTGCAGCCATTTAAATAAATCATTGGGCAGAAATTACTTTATATATAAATCATAAAGAAATGTTTTTGATAAACAGTTGAAAATTAAATATGCCGAATTCATTAAACTTAAAATTCAAATTATACTAATTAAATCAATATTAAAATATTAAAAAATTAAATAAAAAAACTGAATATAAAATTAAATTAAATTAAATCAAATAATTATAAAATAATCTATTAAGAACTAAAAATAAGATTCCATTAATAATAAAAATAAATATATAAAAATTTTAATTAAATATCAAGATTATCCTCAATAAATTAAGTATCCTAAATAAACATAAACATATAAACATAGAAAACTATAATTAAATTAAATCTTCAATAACCAGATATATAAAAAGAACGTTAACATATAATTACAATAATTAAATTAAATAAGTTTATAAAACAACTTTAATTCTATAAAAATAAATATCTAAAATTCGGGAACAACAAATATATTAAAAATTAAACTTACCCTGATACAAAAGGTACTAAAAATTTAACCTTATTATCTAATATAAACCTTAACAGTAATTAAATAAAATAATTTATTAAAAACTTAAAAAAATATAAAATAAACAAAAAAACCCTATAAAAATAAATCAGAAAGGAATAATCTTCTTACAAATGTAAACAGTAAACTTTAAATAAGCTACATTCTGAAAAACTAATCTCAATTTCCAATAAGATTACTTTGTTACGACTTATCCAATAAAACTGGAGTGACGGGCAATATGTACATGACTTATAGCTTAATTCAAATTAAATAATTACTTAAAATTACTTTCAAATCCTATTTCAATATAAGTTAAACTTAAAAATTCAAAATTAATTAAAATTAAAGTAACCCATTTAACCTAAAATAAAACTGCACCTTGACCTAATATAAATTAAATAATTAAAATAGAAAACCCCTTTAAAAATATTCATTATAGCGATATACAAATTTAATTAAAGTAAAAACTAACGTGGTTTATCAATTAAAAAACAGATTCCCCTGAAAAGATTAGTCACCGCCAAATTCTTTAAGTTTTATAGAACATAACTATTAATATTTATAATAAATTAAACAAAAAATAAAAGGGTATCTAATCCTAGTTTATAATTAATATTTATAATAAAATATAAAAGAATAAGAATTTAGTTTACAAATTTCACCTAAATAAACCTATAATATAAACCAATAAAAATAATTAATTATATAATAATAAAATATTCTTAACTAAATTTGTATAACCGCGAATGCTGGCACAAAATTAATCTAGTTTAACTTAAATTTCTGAATATAAATTAATATAACTACCAAAACTAATTACTACAAATATATCAATATTTAAAATATATATATAATTAATTTAAATAAAAAACTTGAAAGACAGAATCAAACTTTGGAGTAGGAAAAACCAAAATAGGTTTTAAATTTATATTGTAAATATAAAAATAAATATTAAGATAACATTAACTAAATAATCAAATAAAAATATAAATAGTAGATACTAAATAACTACTATTATAAATATATTATCTATATATAAATATAGATATTAAGATAACATTAACTAAATAATCAAATAAGAATATAAATAGTAGATACTAAATAACTACTATTATAAATATATTATCTATATATAAATATAGATATTAAGATAACATTAACTAAATAATCAAATAAGAATATAAATAGTAGATACTAAATAACTACTATTATAAATATATTATCTATATATAAATATAGATATTAAGATAACATTAACTAAATAATCAAATAAGAATATAAATAGTAGATACTAAATAACTACTATGTTATTTATAACTATATAAGAATAATTTAAATATAAAATATTAGTTATACTAATATTTAAATAATTATTGATTATATAAAATACTTTAATTTTAATTAATCATTTCTTCATAGAATATTATTATTAGAGTTACCATTAAACTAAAGATAAGAATCAATGAGAATTAATTTAAAAGTAATTTTAATTTAAAGTTAAAACATATGATTGTAATAACATATACAATGTAATTGAATATTTTTCACTCTTTTGTATTATGATTTACTGATAGTGGTCTCATTGACTTTAATTTAAATTTAGAGTTGATTCAATATACTATAAATTCAATCTTCTTTCTTCCTTTTGGGGTTTCAGAAGAAAGAAGATTGATTTCAATATTATTCACATTCAAATTCGATTAACTTAAATTTATTTAATTTAATTATAAAATTACATTACCTAAAATTATTTATTATTCATACTTTATTTAAGTTAATCTTTTATTTTTTTATGAGATATTTATATTATTAGTTTATATTTCAACTTATCTAAAATTAGATATTTAATATATATACATATAAATCAATTATTAGAGAATAAACCTTACTTTTTATTTTATTTTTTTAAGACGAATAATTTTATTTATATTTTAAATATATAGAAAATATATTTTTAACCTAAAAATTTAGGTACAGTTTATTATTTCTTTACAAGATAAAACTATTTAAAAATAAAATTTTTAAAATA</charSequence><tracks><track annotationCount="2"><name>Identical Repeats (30bp+)</name><annotations><annotation><description>Repeat 4</description><type>repeat_region</type><intervals><interval><minimumIndex>7697</minimumIndex><maximumIndex>7726</maximumIndex><direction>leftToRight</direction></interval></intervals><qualifiers><qualifier><name>Identical Bases</name><value>30</value></qualifier><qualifier><name>Mismatched Bases</name><value>0</value></qualifier><qualifier><name>Frequency</name><value>2</value></qualifier><qualifier><name>Percent Identical</name><value>100%</value></qualifier><qualifier><name>annotation group</name><value>Repeat 4</value></qualifier><qualifier><name>All Locations</name><value>7,697+; 7,698+</value></qualifier></qualifiers></annotation><annotation><description>Repeat 4</description><type>repeat_region</type><intervals><interval><minimumIndex>7698</minimumIndex><maximumIndex>7727</maximumIndex><direction>leftToRight</direction></interval></intervals><qualifiers><qualifier><name>Identical Bases</name><value>30</value></qualifier><qualifier><name>Mismatched Bases</name><value>0</value></qualifier><qualifier><name>Frequency</name><value>2</value></qualifier><qualifier><name>Percent Identical</name><value>100%</value></qualifier><qualifier><name>annotation group</name><value>Repeat 4</value></qualifier><qualifier><name>All Locations</name><value>7,697+; 7,698+</value></qualifier></qualifiers></annotation></annotations><annotationTypeFrequencies><frequency count="2"><type>repeat_region</type></frequency></annotationTypeFrequencies><coloringQualifier>Frequency</coloringQualifier><coloringQualifierColorsMap><colorMap name="Frequency"><entry color="-176" score="2.0" /><entry color="-44976" score="4.0" /><entry color="-1599990" score="3.0" /></colorMap></coloringQualifierColorsMap></track><track annotationCount="252"><name>Identical Repeats (10bp+)</name><annotations xmlFileData="fileData.0" fileSize="17648" /><annotationTypeFrequencies><frequency count="252"><type>repeat_region</type></frequency></annotationTypeFrequencies><coloringQualifier>Frequency</coloringQualifier><coloringQualifierColorsMap><colorMap name="Frequency"><entry color="-176" score="2.0" /><entry color="-44976" score="4.0" /><entry color="-1599990" score="3.0" /></colorMap></coloringQualifierColorsMap></track></tracks></XMLSerialisableRootElement></originalElement><additionalXml perUser="true" /><additionalXml perUser="false"><panel viewer="Sequence View" geneiousVersion="7.1.8" additionalXmlKey="splitViewsMulti" /><panel viewer="Sequence View" geneiousVersion="8.1.3" additionalXmlKey="splitViews" /><sequenceViewOptions geneiousVersion="8.1.3" additionalXmlKey="sequenceViewOptionsop-aqh7axe"><SequenceViewerState numberOfReferenceSequenceFloatingTracksBelow="0"><zoom isMinimumZoom="true">0.003902749080378916</zoom><SequenceViewerSelectionState><selectedRegions /></SequenceViewerSelectionState><SequenceViewerLocation><sequenceNumber>1</sequenceNumber><residueNumber>8007</residueNumber><annotationNumber>6</annotationNumber><annotation_Track>-1</annotation_Track><annotationIntervalNumber>0</annotationIntervalNumber><xOffset>0</xOffset><yOffset>10</yOffset></SequenceViewerLocation><trackStates><Sequence sequenceNumber="0"><TrackProperties visible="true"><trackId>Identical Repeats (20bp+)</trackId></TrackProperties></Sequence><Sequence sequenceNumber="1"><TrackProperties visible="true"><trackId>Identical Repeats (30bp+)</trackId></TrackProperties><TrackProperties visible="true"><trackId>Identical Repeats (10bp+)</trackId></TrackProperties></Sequence></trackStates></SequenceViewerState><translation><option name="frame">SelectionOrAnnotation</option><option name="relativeTo">sequence</option></translation><liveAnnotators><option name="com.biomatters.plugins.featureFinder.FeatureFinder_NUCLEOTIDEOn">false</option><option name="ORF_Annotation_GeneratorOn">false</option></liveAnnotators><restrictionSites><option name="com.biomatters.plugins.restrictionAnalysis.RestrictionSiteAnnotationGeneratorOn">false</option><childOption name="com.biomatters.plugins.restrictionAnalysis.RestrictionSiteAnnotationGenerator"><childOption name="com.biomatters.plugins.restrictionAnalysis.RestrictionSiteAnnotationGenerator"><option name="excluded">(1, 15993)</option><option name="grabExcludeRangeOption">[1,15993)</option></childOption></childOption></restrictionSites></sequenceViewOptions><sequenceViewOptions geneiousVersion="8.1.3" additionalXmlKey="sequenceViewOptionsMulti"><SequenceViewerState numberOfReferenceSequenceFloatingTracksBelow="0"><zoom isMinimumZoom="true">0.002329143977208779</zoom><SequenceViewerSelectionState><selectedRegions /></SequenceViewerSelectionState><SequenceViewerLocation><sequenceNumber>0</sequenceNumber><residueNumber>8014</residueNumber><xOffset>0</xOffset><yOffset>155</yOffset></SequenceViewerLocation><trackStates><Sequence sequenceNumber="0"><TrackProperties visible="true"><trackId>Identical Repeats (20bp+)</trackId></TrackProperties><TrackProperties visible="true"><trackId>Identical Repeats (18bp+)</trackId></TrackProperties></Sequence><Sequence sequenceNumber="1"><TrackProperties visible="true"><trackId>Identical Repeats (20bp+)</trackId></TrackProperties></Sequence><Sequence sequenceNumber="2"><TrackProperties visible="true"><trackId>Identical Repeats (30bp+)</trackId></TrackProperties><TrackProperties visible="true"><trackId>Identical Repeats (10bp+)</trackId></TrackProperties></Sequence></trackStates></SequenceViewerState><translation><option name="frame">SelectionOrAnnotation</option><option name="relativeTo">sequence</option></translation><liveAnnotators><option name="com.biomatters.plugins.featureFinder.FeatureFinder_NUCLEOTIDEOn">false</option><option name="ORF_Annotation_GeneratorOn">false</option></liveAnnotators><restrictionSites><option name="com.biomatters.plugins.restrictionAnalysis.RestrictionSiteAnnotationGeneratorOn">false</option><childOption name="com.biomatters.plugins.restrictionAnalysis.RestrictionSiteAnnotationGenerator"><childOption name="com.biomatters.plugins.restrictionAnalysis.RestrictionSiteAnnotationGenerator"><option name="excluded">(1, 15205)</option><option name="grabExcludeRangeOption">[1,15205)</option></childOption></childOption></restrictionSites></sequenceViewOptions><sequenceViewOptions geneiousVersion="8.1.3" additionalXmlKey="sequenceViewOptions"><SequenceViewerState numberOfReferenceSequenceFloatingTracksBelow="0"><zoom isMinimumZoom="true">0.016936540603637695</zoom><SequenceViewerSelectionState disableReturningSingleAnnotation="true"><selectedRegions><element class="com.biomatters.plugins.sequenceviewer.selection.SelectedRegion"><SelectedRegion><residues><XMLSerialisableRootElement><from>13388</from><to>12208</to></XMLSerialisableRootElement></residues><sequences><XMLSerialisableRootElement><from>0</from><to>1</to></XMLSerialisableRootElement></sequences></SelectedRegion></element><element class="com.biomatters.plugins.sequenceviewer.selection.SelectedRegion"><SelectedRegion><residues><XMLSerialisableRootElement><from>14236</from><to>13448</to></XMLSerialisableRootElement></residues><sequences><XMLSerialisableRootElement><from>0</from><to>1</to></XMLSerialisableRootElement></sequences></SelectedRegion></element></selectedRegions><annotation annotationIndex="2" sequenceIndex="0" trackIndex="-1" /><annotation annotationIndex="3" sequenceIndex="0" trackIndex="-1" /></SequenceViewerSelectionState><SequenceViewerLocation><sequenceNumber>0</sequenceNumber><residueNumber>9574</residueNumber><xOffset>1</xOffset><yOffset>-21</yOffset></SequenceViewerLocation><trackStates><Sequence sequenceNumber="0"><TrackProperties visible="true"><trackId>Identical Repeats (30bp+)</trackId></TrackProperties><TrackProperties visible="true"><trackId>Identical Repeats (10bp+)</trackId></TrackProperties></Sequence></trackStates></SequenceViewerState><translation><option name="frame">SelectionOrAnnotation</option><option name="relativeTo">sequence</option></translation><liveAnnotators><option name="com.biomatters.plugins.featureFinder.FeatureFinder_NUCLEOTIDEOn">false</option><option name="ORF_Annotation_GeneratorOn">false</option></liveAnnotators><restrictionSites><option name="com.biomatters.plugins.restrictionAnalysis.RestrictionSiteAnnotationGeneratorOn">false</option><childOption name="com.biomatters.plugins.restrictionAnalysis.RestrictionSiteAnnotationGenerator"><childOption name="com.biomatters.plugins.restrictionAnalysis.RestrictionSiteAnnotationGenerator"><option name="excluded">(1, 15312)</option><option name="grabExcludeRangeOption">[1,15312)</option></childOption></childOption></restrictionSites></sequenceViewOptions><panel viewer="Sequence View" geneiousVersion="8.1.3" additionalXmlKey="splitViewsop-aqh7axe" /><DocumentHistory geneiousVersion="8.1.3" additionalXmlKey="DocumentHistory"><entryFields><DocumentHistoryEntryField class="com.biomatters.geneious.publicapi.documents.DocumentHistoryEntryFieldImplementation"><com.biomatters.date fieldName="Saved"><![CDATA[1564650406678]]></com.biomatters.date></DocumentHistoryEntryField><DocumentHistoryEntryField class="com.biomatters.geneious.publicapi.documents.DocumentHistoryEntryFieldImplementation"><com.biomatters.user fieldName="User"><![CDATA[Administrator]]></com.biomatters.user></DocumentHistoryEntryField><DocumentHistoryEntryField class="com.biomatters.geneious.publicapi.documents.DocumentHistoryEntryFieldImplementation"><com.biomatters.geneiousVersion fieldName="Geneious Version"><![CDATA[7.1.8]]></com.biomatters.geneiousVersion></DocumentHistoryEntryField><DocumentHistoryEntryField class="com.biomatters.geneious.publicapi.documents.DocumentHistoryEntryFieldImplementation"><com.biomatters.autogeneratedEntry fieldName=""></com.biomatters.autogeneratedEntry></DocumentHistoryEntryField></entryFields><entryFields><DocumentHistoryEntryField class="com.biomatters.geneious.publicapi.documents.DocumentHistoryEntryFieldImplementation"><com.biomatters.date fieldName="Saved"><![CDATA[1564650910420]]></com.biomatters.date></DocumentHistoryEntryField><DocumentHistoryEntryField class="com.biomatters.geneious.publicapi.documents.DocumentHistoryEntryFieldImplementation"><com.biomatters.user fieldName="User"><![CDATA[Administrator]]></com.biomatters.user></DocumentHistoryEntryField><DocumentHistoryEntryField class="com.biomatters.geneious.publicapi.documents.DocumentHistoryEntryFieldImplementation"><com.biomatters.geneiousVersion fieldName="Geneious Version"><![CDATA[7.1.8]]></com.biomatters.geneiousVersion></DocumentHistoryEntryField><DocumentHistoryEntryField class="com.biomatters.geneious.publicapi.documents.DocumentHistoryEntryFieldImplementation"><com.biomatters.autogeneratedEntry fieldName=""></com.biomatters.autogeneratedEntry></DocumentHistoryEntryField></entryFields><entryFields><DocumentHistoryEntryField class="com.biomatters.geneious.publicapi.documents.DocumentHistoryEntryFieldImplementation"><com.biomatters.date fieldName="Saved"><![CDATA[1603326392972]]></com.biomatters.date></DocumentHistoryEntryField><DocumentHistoryEntryField class="com.biomatters.geneious.publicapi.documents.DocumentHistoryEntryFieldImplementation"><com.biomatters.user fieldName="User"><![CDATA[Administrator]]></com.biomatters.user></DocumentHistoryEntryField><DocumentHistoryEntryField class="com.biomatters.geneious.publicapi.documents.DocumentHistoryEntryFieldImplementation"><com.biomatters.geneiousVersion fieldName="Geneious Version"><![CDATA[8.1.3]]></com.biomatters.geneiousVersion></DocumentHistoryEntryField><DocumentHistoryEntryField class="com.biomatters.geneious.publicapi.documents.DocumentHistoryEntryFieldImplementation"><com.biomatters.autogeneratedEntry fieldName=""></com.biomatters.autogeneratedEntry></DocumentHistoryEntryField></entryFields></DocumentHistory></additionalXml></geneiousDocument>
<excludedDocument class="urn">urn:local:.:63-as2k4yh</excludedDocument>
<fullDocument class="com.biomatters.iseek.application.NeedToUpgradeDummyDocumentForOldVersions" version="1.3-11" revisionNumber="0" geneiousVersion="8.1.3" geneiousVersionMinimum="6.0" PluginDocument_FormatLastChanged="6.0" PluginDocument_FormatLastExtended="6.0" PluginDocument_OldestVersionSerializableTo="6.0"><hiddenFields><override_modified_date type="date">1603326555171</override_modified_date><cache_name>This file was created using Geneious 6.0 or later.</cache_name><cache_created type="date">1603326555171</cache_created><cache_urn type="urn">urn:local:.:d-ck15nz1</cache_urn><cache_plugin_document_urn></cache_plugin_document_urn><description></description></hiddenFields><fields><document_size type="bytes">30</document_size></fields><originalElement><XMLSerialisableRootElement /></originalElement></fullDocument>
</geneious>
