# Supplementary material for: Mitogenomics of five Olidiana leafhoppers (Hemiptera: Cicadellidae: Coelidiinae) and their phylogenetic implications
Source: PeerJ. 2021 Apr 27;9:e11086. doi: 10.7717/peerj.11086 (PMC8086571; doi:10.7717/peerj.11086)
Supplement: Supplemental Information 4 [file peerj-09-11086-s004.geneious › Olidiana ritcheri MN780584.geneious]

<?xml version="1.0" encoding="UTF-8"?>
<geneious version="8.1.3">
<versions version="8.1.3" minimumVersion="7.1"/>
<geneiousDocument class="com.biomatters.geneious.publicapi.implementations.sequence.DefaultNucleotideSequence" version="1.3-11" revisionNumber="68" geneiousVersion="8.1.3" geneiousVersionMinimum="7.1" PluginDocument_FormatLastChanged="7.1" PluginDocument_FormatLastExtended="7.1" PluginDocument_OldestVersionSerializableTo="6.0" isReferenceOnly="false"><hiddenFields><descendant_operation_record_documents type="list"><descendant_operation_record_documents type="int">0</descendant_operation_record_documents></descendant_operation_record_documents><cache_urn type="urn">urn:local:.:lo-aq6sypf</cache_urn><nucleotideSequenceWithQualityCount type="int">0</nucleotideSequenceWithQualityCount><description>A new nucleotide sequence entered manually</description><override_cache_name>Olidiana ritcheri MN780584</override_cache_name><cache_plugin_document_urn></cache_plugin_document_urn><weak_referenced_documents type="list"><weak_referenced_documents type="int">0</weak_referenced_documents></weak_referenced_documents><override_description></override_description><cache_name>GZUW-20 里奇单突叶蝉</cache_name><override_modified_date type="date">1603326384677</override_modified_date><cache_created type="date">1547367280279</cache_created><referenced_documents type="list"><referenced_documents>urn:local:.:63-as2k4yh@0</referenced_documents></referenced_documents><trimmedSequencesCount type="int">0</trimmedSequencesCount></hiddenFields><fields><document_size type="bytes">64943</document_size><molType>DNA</molType><sequence_length type="int">15372</sequence_length><topology>linear</topology><sequence_residues>AATTAGGTGCCTGAAAAAAGGATTATTTTGATAGAATAAAAAATGTATAATTACCCTAATTAACTGTAATAAAAACAATAAAGTTTTCCATTAAAATTCAAAATTTCATATGCATTAACATTATACTACAAAAAGATAAGCTAAATAAAGCTATTAGGCTCATAACTTAAATATAGGAATATAAACCTTCTTTTTAATTAAATTTAATTCAACAACTTTATTATTTAAAACAATAATTATTATAGGAATAATAATTTCATTAAGATCAAGAAACTGGATTATACTATGATCAGGATTAGAATTAATATTAATAGCATTTATCCCAATTATAAATTCAATAAATAAAATATATTCAGAATCAGCTATGAAATACTTTATTATACAAAGAATTAGATCAGCACTTTTAATAATATCAATCTTAACTTCATTAACAATAATAGATAATAAAATCTTAATAACTGCTGCAATACTAATTAAACTAGCCATTGCACCAGTAAATA</sequence_residues><gcPercent decimalPlacesDisplayed="1" type="percent">21.740827478532395</gcPercent><modified_date type="date">1547367280279</modified_date></fields><originalElement><XMLSerialisableRootElement charSequenceRevision="15" annotationsRevision="26" charSequenceValidated="true"><created type="date">1547367280279</created><name>GZUW-20 里奇单突叶蝉</name><description>A new nucleotide sequence entered manually</description><sequenceAnnotations><annotation><description>Control</description><type>A+T</type><intervals><interval><minimumIndex>14224</minimumIndex><maximumIndex>15372</maximumIndex><direction>leftToRight</direction></interval></intervals><qualifiers><qualifier><name>created by</name><value>User</value></qualifier></qualifiers></annotation><annotation><description>AATTAGGTGCCTGAAAAAAGGATTATTTTGATAGAATAAAAAATGTATAATTACCCTAATTAACTGTAATAAAAACAATAAAGTTTTCCATTAAAATTCAAAATTTCATATGCATTAACATTATACTACAAAAAGATAAGCTAAATAAAGCTATTAGGCTCATAACTTAAATATAGGAATATAAACCTTCTTTTTAATTAAATTTAATTCAACAACTTTATTATTTAAAACAATAATTATTATAGGAATAATAATTTCATTAAGATCAAGAAACTGGATTATACTATGATCAGGATTAGAATTAATATTAATAGCATTTATCCCAATTATAAATTCAATAAATAAAATATATTCAGAATCAGCTATGAAATACTTTATTATACAAAGAATTAGATCAGCACTTTTAATAATATCAATCTTAACTTCATTAACAATAATAGATAATAAAATCTTAATAACTGCTGCAATACTAATTAAACTAGCCATTGCACCAGTAAATATATGATTTATCTCAGCAATAGATGGAGTAAGAGTAAATATATTAATGACAATATTAATTACAATAAAAATTATTCCTATAATAATCATATCATATATAAACTTAAAAATAAATACAATCATTATTATTTCACTAATAACTTCTGCTATTTTAATTATAAATCAAACATCAATAAAAAAAATTATTGGTCACTCCTCCGTATTTAATTTTACATTAATATTAAGAGTAGTATCAATTTCTTCAATATGAATAAGATACTTACTTATTTATTCTTTATTAACCTGATCTATTATTAATATAATAAAAACAATTAAAATTAAATTCATTAATCAATTATTAATTAATGAGCAATCAAAACTTATTAAATTAAATCTTTGAATTTTAATATTATCATTCATAGGAATGCCTCCTCTTTTAGGATTCTTAAATAAATTAATAGTATTTGAAATAATATTATTATCAAAAGATTACACACTATTATTAATTATAATTATTTCATCAATATCTATAACATTTTCATATATACGAATATCATATTCTTCAATAATTATACTATCAATAAAAACTAAATGAACAAGATTAATTAATAAAAAAAAACTAAAAATTATATGAATTAATATAATCAACTTAATTTCTTTTATATATACAATATATGACTTTAAGTTAATAAACTATAAACCTTCAAAGTTTAAATTATCATTTAGATAAGTCTTAAACATTCATTAAACTTGCAATTTAATATTTTTATATAAACTATAAAACCTGCTAAGAGAATTTTAATTCATAAATAAACTTACAATTTATTACTTTAATCAGACACCTTAACAATAAAATGAATAAATGAATATTTTCCACAAACCATAAAGATATTGGAACATTATACTTTATATTTGGCATATGATCTGGAATAATAGGAATAATACTAAGAATGATTATTCGTACTGAATTAACTCAACCTGGTTCATTCCTAAATAATGATCATCTATATAATGTTATTGTTACATCACATGCATTAATTATAATTTTCTTTATAGTTATACCTATCATAATTGGGGGATTTGGGAACTGATTACTTCCTATTATATTAGGAGCACCTGATATAGCATTCCCACGATTAAATAATATAAGATTCTGACTTCTACCCCCTTCAATTTTTATACTAATCTCTTCATCATTAATTGATTCAGGTGTAGGAACAGGTTGAACATTATATCCTCCTCTATCCTCTAATATTGCAAGATCCGGTATTAGAGTAGATATATCTATCTTCTCATTACACATAGCAGGAATCTCATCAATCTTAGGAGCATTAAATTTCATTACAACAGTAATAAATATACGAACTCCCGGAATATCATTAGACAAAACACCATTATTTGTATGATCAGTTTTAATTACTGCTATTTTACTTCTTATTTCATTACCAGTATTAGCTGGAGCTATTACAATACTACTTACAGACCGAAACCTAAACACATCATTTTTTAATCCATCAGGTGGGGGTGACCCCATCTTATACCAACATCTATTTTGATTCTTTGGACACCCAGAAGTATATATTTTAATTCTACCAGGGTTTGGGCTAATCTCTCACATTATCAATAAAGAAAGAGGAAAAAATGAATCATTTGGATATTTAGGTATAGTATACGCTATACTTTCTATTGGTCTATTAGGATTTGTAGTATGAGCACACCATATATTTACAGTAGGAATAGACGTAGATACACGAGCATACTTTACATCTGCAACAATAATTATTGCTGTACCAACAGGAATTAAAGTATTTAGATGAATCGCCACAATAAATGGATCATTTAAAAAGTCTTCAATTCAAATAATATGATCATCAGGATTTGTATTCTTATTTACACTAGGAGGATTAACAGGTATTGTATTATCAAATTCCTCAATTGATATTATCATACATGATACATATTATGTTGTAGCTCATTTCCACTATGTATTATCAATAGGAGCAGTATTCGCTATTATAGCAGGATTCATTCACTGATTTCCTTTAATTAGAGGTTTATCCATAAACAAAAAATGACTAAAAATCCAATTCTCATTAATATTTATTGGGGTAAATATAACATTTTTCCCACAACACTTCCTAGGAATAAATGGTATACCTCGACGATATTCAGACTACCCTGATATATTTATACAATGAAATATAGTATCATCTATAGGAAGAACAACATCAATAATAAGAATCTTACTATTCTTATTTATTCTATGAGAATCAATAATAGCAAAACGATTTATATTATTTTATAATAACAATTCAACATCAATTGAATGATTACAAAAATTACCACCAAATGAACATTCCTATAATGAACTACCAATAGTATCTAATTAATTTAAAGTGACAGAAATAATGTAATGAACTTAAAATTCATAAATAAGTAAAAATACTTCTTTAAAAATTAAATGACTTAATTTAATATTTCAAGACCCGTCATCTCCAATAATAGAACAACTTATTACACTACACGACCATATTATAATAATTTTAATTTTAATTACAATACTTGTAATATATATGATATACTCAATTCTTATAAATAAAATAATTAATCGTTTCATAATTGAAGGTCAAATAATTGAATTTATTTGAACAATTACCCCCGCCATAATATTAATTTTAATTGCAATACCCTCATTAAAAACATTATATATAATTGAAGAATCAAATAACCCATTATTAACAATTAAAGCAATTGGTCACCAATGATACTGATCATATGAATACTCAGATTTAAATAAAATCGATTTAGATTCATATATGAAACCAAATCAAGAATTAATAGATAATGAAATACGACTTCTTGAAACAGACTTTCAAATAATCTTACCATTTAATACACCCATTCGAATCTTAACATCCTCATTAGATGTAATTCATTCATGAACAATTCAATCCTTAGGGATTAAAGTTGATGCCTCACCAGGACGAATTAATCAAGCTAACATATATATTAATAAACCAGGAATTTATTATGGACAATGTTCAGAAATCTGTGGTGCAAATCACAGATTTATACCAATTATAATAGAAGCAATTAATACCAATACATTCATAAAATGATTAATTAAAAATTCATTAGGTAACTTAAAACAAGTAATGATCTCTTAAATCAATATATAGTAAAGTAGTGATTACTTCTAATGAAAGTTTTAGTTTAATTAAAACAACCCTTTGTCAAAGGGTAAATATATAATTATAAACTTTTCATACCACAAATATCACCATTATGATGAATAGTAATATTAATTAGAACCACAACAATAATTATATATATTATTTCAATTAAATTTCATAATAAAGAAAATAAAATAATTAAAAAAAACATTAAAATAATATTAATTAACTGAAAATGATAATAAATCTATTTAGAACTTTTGATCCATCTACAGGATTAATATCAATTAATTGAATTTCAATAACAATACCTTTAATTATAATCCCTATTAAATTCTGAAATAATAGAAATAAAGTTATACTAATTATAATTAATTTAAACAAATTTATATTTAATGAAATTAAATCATCTATAAAACTTAAAGGATCATCAATTATCATAATTAGATTAATAATATATATTCTAATAACAAACATAAATGGGCTCCTTCCATATGTATTTACATCATCCTCACACTTATCATTTTCCTTAGCTATTGCATTACCCTTATGATTATCAAGAATAATATTTGGGTGATTAAATAAACCAAAAATAATATTAATTCATTTAATTCCAACAGGGACACCTACAATTCTAATACCTTTCATAGTATTAATTGAATCAACCAGAAATTTAATTCGCCCAGGTTCTCTAGCTGTACGACTTAGAGCTAACATAATTGCTGGACATTTAATTATAGCATTATTAGGATCTAATAGAGCTTATACAATATTTGTAATAATTATTTTTATAATTCTTATAACATTTGAATTAGCAGTATCAATAATTCAAGCTTACGTATTCACAACATTAATTAATCTATACTCAAGAGAAGTATAAATGAATAATCATCCATTTCACTTAGTTGATCAAAGACCTTGACCTTTAACAACATCAATAGGAATACTAACAATAACAACAGGAATTTCAATAATATTAATAAAAAATGAATATATACTAATAATAACAGGATTATTAATTACTTTAGTATCAGCCATACAATGATGACGAGATATTATCCGAGAATCTACTTTTCAAGGTATACACACAAAAAAAGTAATAACAAGAATAAAAATTGGTATAATCCTATTCATTTTATCAGAAATTATATTTTTTACATCATTTTTCTGAACATTCTTTCACAGAAGCTTATCCCCCTCAATTGAAATTGGTATACAATGACCACCTAAATCAATTAAAACATTTAACCCTATAAATATTCCATTATTAAACACTATAATCTTACTAACATCAGGATTATCTATTACATGAGCACATAACACCTTATTATTAAAAAACTGAACAGCAACAATTCAAGGAATCACAATTACAATTGCATTAGGAATTTACTTTTCAATTATTCAAGCATTAGAATATATAGAAGCATCATTCTGTATTTCTGATTCAATCTACGGATCAACATTTTTTATAATTACAGGATTTCACGGAATTCATGTTATCATTGGTACCCTATTTATTATAGTTATAATAAAACGAATAATAAATATACATTTTTCTTCATACCACCACATTGGATTTGAATCAGCAGCATGATATTGACATTTTGTAGATGTAGTTTGATTATTCTTATATATTTCAATTTACTGATGAGGTAATTACTTATTTAGTATAAAAAGTATATAAAGCCTCCAACTTTAAGGTTTATTAAAAATAAGTAATAATAATAATAATTAAACAAATAATAATAGTCATTACAATTTCATATGTTATAATAATAATAATTAAAATCATTAGTAAAAAATCAATCATAGATATTAATAAATCATCACCATTCGAATGTGGAATAAATACAATTTCTTATAAGCGATTACCATTCTCATCCCACTTCTTCTTAATTGCAGTAATCTTCTTAATTTTTGATATTGAAATTATTATAATTGCTCCCACCATCATAACAATAAAAACATCATTTTATTACACATGAATATATACATCATTCATATTTATTACAATTATTATTATAGGATTATATTATGAATGATTTTATGGAATTATTAAATGAACACAATAGGATTATAGTTAAAAATAACATTCAAATTGCAATTGAAAAGTACAAAATTGTTAATCTTAAACATAGAAGTAAAAAATACAATTAGTTTCGACCTAATATAAGAGAATATAACTCTCCATGTTTAATTGAAGCCAAAAAGAGGCATCTTATTGTTAATAAGATAAATGATAATAATCCAATTAAAAGAGATATATAAAGAAATAGCTGCTAACTAATTTCTAAGCGAAATAAACGTTTATCTCTTATTCTTATAGTTTAAACAAAACAATTTAATTTCAATAAATAATTAGATAAAATCTTAAGAATTATTCCTAGTGAATTAATCACTCATTAATACTTTCAATATTAAACTCTAAAATATAAGCTATAAGAATTAAAATATAAACATAAAAGAAAATACTATAAGTAATATTATAAAATTAAAACCCCCTAAAAAAATTATTTGAATTAAATTAGATAGATAAGGAAACAAATAAGTTATCCCTATAATTCCATAATACTCACCTCAAAACAAAAAGTTAGATATAACCTTACCATAAATGTACAAATTCCTATAAAAATAAGGAACAAAACCATTAAGAAATCATATATAAGTATTAAAATTTAAATAACAAACTCCTAAAACAAGTTTCAAATTTATAATTTCATAAATAAACCACAATCTAAACATAATTATAAATAAAATAATTAACTTAATATATAAAGGAAAATATAAAAAAACTAAATCAAAACCAATTAATCAATTAAACATACAACCAAATAAAACTCTAAATAAAGATAATAAAAAAACTCTTAACTTCATATAATCAAAAGAATCACTAACAAAATTTAGAACAGAAAAACCTGAACCTAAAATTATTCCATAATAAAACAAACGAAAACTATAAAATAAAGTTAAACATAAAGAAAAATATATAAAAATATACACCAAAATATCTACACCAGAATTTAATGAATAATCAATTAAGAAATCCTTTGAATAAAATCCAGATAAAAAAGGAATACCACTCAATCTTAATCAAGAAATATTAAAACAAGAAGAAGTTAAAGGAAATAACTTACATATACATCCTAATATACGAATATCCTGAACATCTCCTATACAATAAATAAAGATACCCGAACACAAAAATAATAAAGACTTAAAAACAGCATGTCTTAATAAATGAAAATATCTAAATTCAACTAAACCTATAAATAAAGAAAACATTATTAAACCTAATTGTCTCAAAGTTGAATAAGCTACAACCTTTTTTAAATCAAATTCAAACAAACCACAAAATGAAGATATAATTACAGTTAAAAGACTAATAAATATAAAGAAATAATTCATATAAAAAAAAAAATTAAAAAAACGAATCAATAGATAAACACCAGCAGTTACTAAAGTTGATGAATGAACCAAAGCAGATACAGGAGTTGGAGCAGCTATAGCTGCTGGTAATCAACAAGAAAAAGGAATCTGAGCACTCTTAGTAAAAGATGAAATAAAAACTAAATAAAAAACTGAAGTTCTATATATAAAATTATTAAAAACAAAATGTCAACCACCATAAGATAAAAGTCAACTAATACAAACTAAAATTCCAATATCACCCAAACGATTAGTTAAACAAGTAATTATACCAGATAAATATCTCCTTATAGAATTATAATAACAACCAAACAAAAAGATACTAACCCTAATCCATCCCACCCTAACATAATACTAATTAAATTAGGTCTAATAATTAACAAAAACATTCTTAAAATAAATAAGATAATTAAATACAAAAAACGAATTGATGAATATCTTAATGCACCTATATACTGAAATCTATATATAACTACTATACAAGAAATAATCATAATTAAACAAGAAAAAAATATTGAAACTCAATCCACTAAAATTAAATAAATAAATTCAACTCTACCTAAACCAAAAATCCTATACTCCAATATAACAGTGCAATCATTTATTAAAAAATAAAGACCTAAAAAAAAAAAAAAAAAAAAAAAAAAGGAAAGAAAAGTCACCCAAAATAAATAAACCTTATAATTAATAATGATTTAAGGTTAAAAACTTCCCAAAGACCACAACTTTATATTTTATATAAACTACTTAAATTAAAATAAATCAATTAATAAAATAAAACATACAAGTATAAAAACATGTATAAAACTAATTAAATATTCACGAGCCTCACCAGTACTTCTACTAAATATATACATATATATACCATGTTGTCTATAAAGATATAAATATACACAAAAGCATGAACCAAAAAAAGATACTAAAATAAAGTAAATAAAACTTCACCCTCAATATACAATTATTCTAGATAGAATAAGAATTTCCCCAATAAAATTAAGACTAGGTGGGCAACTTATATTAAAAGAACATAATAAAAATCAAAATATAGTAATTCTAGGTATATACAAAATTATCCCTTTAATTATAAAGAAACTTCGTCTATTAAGACGAGAATAAAAAATATTAGCTAAACAGAATAATCCAGAAGAACAAATTCCATGCCCAATTATTAAGATATAGGAACCAACTAACCCAAATAAACTTATTCTTATTATACCTAATAAACATAACCCTATATGAGAAACAGAAGAATAAGCAACTATTATTTTTATATCGCCTTGAATAAGACAAATTAAACTTACTAACACTGAGCCTCAAATTACAAATGAATAAGTAATATAAGAATTTAAATTAAAACCTAACTCAAAAATAAATATAAAACGAATAATCCCATAACCCCCTAATTTTAACATTAAACCAGCTAAAATCATAGAACCAGCAACTGAAGCCTGAACATGAGCCTTAGGTAATCAAAAATGAAAAATAAACATAGGGGCCTTAACCAAAAATGAAAATATAAAAATAAAATATATTAAAAATCTTTCACTAAAACAACTTAAATAATCAAAGAAAAAGGAAAAAGAAAATCTATATAAATATAAAATTAATAAAAAAAAAGGTAAAGAAGAAAAAATTGTATAAAATAATAAATAAAACCC</description><type>Editing History Deletion</type><intervals><interval><minimumIndex>15373</minimumIndex><maximumIndex>15372</maximumIndex><direction>none</direction></interval></intervals><qualifiers><qualifier><name>Original Bases</name><value>AATTAGGTGCCTGAAAAAAGGATTATTTTGATAGAATAAAAAATGTATAATTACCCTAATTAACTGTAATAAAAACAATAAAGTTTTCCATTAAAATTCAAAATTTCATATGCATTAACATTATACTACAAAAAGATAAGCTAAATAAAGCTATTAGGCTCATAACTTAAATATAGGAATATAAACCTTCTTTTTAATTAAATTTAATTCAACAACTTTATTATTTAAAACAATAATTATTATAGGAATAATAATTTCATTAAGATCAAGAAACTGGATTATACTATGATCAGGATTAGAATTAATATTAATAGCATTTATCCCAATTATAAATTCAATAAATAAAATATATTCAGAATCAGCTATGAAATACTTTATTATACAAAGAATTAGATCAGCACTTTTAATAATATCAATCTTAACTTCATTAACAATAATAGATAATAAAATCTTAATAACTGCTGCAATACTAATTAAACTAGCCATTGCACCAGTAAATATATGATTTATCTCAGCAATAGATGGAGTAAGAGTAAATATATTAATGACAATATTAATTACAATAAAAATTATTCCTATAATAATCATATCATATATAAACTTAAAAATAAATACAATCATTATTATTTCACTAATAACTTCTGCTATTTTAATTATAAATCAAACATCAATAAAAAAAATTATTGGTCACTCCTCCGTATTTAATTTTACATTAATATTAAGAGTAGTATCAATTTCTTCAATATGAATAAGATACTTACTTATTTATTCTTTATTAACCTGATCTATTATTAATATAATAAAAACAATTAAAATTAAATTCATTAATCAATTATTAATTAATGAGCAATCAAAACTTATTAAATTAAATCTTTGAATTTTAATATTATCATTCATAGGAATGCCTCCTCTTTTAGGATTCTTAAATAAATTAATAGTATTTGAAATAATATTATTATCAAAAGATTACACACTATTATTAATTATAATTATTTCATCAATATCTATAACATTTTCATATATACGAATATCATATTCTTCAATAATTATACTATCAATAAAAACTAAATGAACAAGATTAATTAATAAAAAAAAACTAAAAATTATATGAATTAATATAATCAACTTAATTTCTTTTATATATACAATATATGACTTTAAGTTAATAAACTATAAACCTTCAAAGTTTAAATTATCATTTAGATAAGTCTTAAACATTCATTAAACTTGCAATTTAATATTTTTATATAAACTATAAAACCTGCTAAGAGAATTTTAATTCATAAATAAACTTACAATTTATTACTTTAATCAGACACCTTAACAATAAAATGAATAAATGAATATTTTCCACAAACCATAAAGATATTGGAACATTATACTTTATATTTGGCATATGATCTGGAATAATAGGAATAATACTAAGAATGATTATTCGTACTGAATTAACTCAACCTGGTTCATTCCTAAATAATGATCATCTATATAATGTTATTGTTACATCACATGCATTAATTATAATTTTCTTTATAGTTATACCTATCATAATTGGGGGATTTGGGAACTGATTACTTCCTATTATATTAGGAGCACCTGATATAGCATTCCCACGATTAAATAATATAAGATTCTGACTTCTACCCCCTTCAATTTTTATACTAATCTCTTCATCATTAATTGATTCAGGTGTAGGAACAGGTTGAACATTATATCCTCCTCTATCCTCTAATATTGCAAGATCCGGTATTAGAGTAGATATATCTATCTTCTCATTACACATAGCAGGAATCTCATCAATCTTAGGAGCATTAAATTTCATTACAACAGTAATAAATATACGAACTCCCGGAATATCATTAGACAAAACACCATTATTTGTATGATCAGTTTTAATTACTGCTATTTTACTTCTTATTTCATTACCAGTATTAGCTGGAGCTATTACAATACTACTTACAGACCGAAACCTAAACACATCATTTTTTAATCCATCAGGTGGGGGTGACCCCATCTTATACCAACATCTATTTTGATTCTTTGGACACCCAGAAGTATATATTTTAATTCTACCAGGGTTTGGGCTAATCTCTCACATTATCAATAAAGAAAGAGGAAAAAATGAATCATTTGGATATTTAGGTATAGTATACGCTATACTTTCTATTGGTCTATTAGGATTTGTAGTATGAGCACACCATATATTTACAGTAGGAATAGACGTAGATACACGAGCATACTTTACATCTGCAACAATAATTATTGCTGTACCAACAGGAATTAAAGTATTTAGATGAATCGCCACAATAAATGGATCATTTAAAAAGTCTTCAATTCAAATAATATGATCATCAGGATTTGTATTCTTATTTACACTAGGAGGATTAACAGGTATTGTATTATCAAATTCCTCAATTGATATTATCATACATGATACATATTATGTTGTAGCTCATTTCCACTATGTATTATCAATAGGAGCAGTATTCGCTATTATAGCAGGATTCATTCACTGATTTCCTTTAATTAGAGGTTTATCCATAAACAAAAAATGACTAAAAATCCAATTCTCATTAATATTTATTGGGGTAAATATAACATTTTTCCCACAACACTTCCTAGGAATAAATGGTATACCTCGACGATATTCAGACTACCCTGATATATTTATACAATGAAATATAGTATCATCTATAGGAAGAACAACATCAATAATAAGAATCTTACTATTCTTATTTATTCTATGAGAATCAATAATAGCAAAACGATTTATATTATTTTATAATAACAATTCAACATCAATTGAATGATTACAAAAATTACCACCAAATGAACATTCCTATAATGAACTACCAATAGTATCTAATTAATTTAAAGTGACAGAAATAATGTAATGAACTTAAAATTCATAAATAAGTAAAAATACTTCTTTAAAAATTAAATGACTTAATTTAATATTTCAAGACCCGTCATCTCCAATAATAGAACAACTTATTACACTACACGACCATATTATAATAATTTTAATTTTAATTACAATACTTGTAATATATATGATATACTCAATTCTTATAAATAAAATAATTAATCGTTTCATAATTGAAGGTCAAATAATTGAATTTATTTGAACAATTACCCCCGCCATAATATTAATTTTAATTGCAATACCCTCATTAAAAACATTATATATAATTGAAGAATCAAATAACCCATTATTAACAATTAAAGCAATTGGTCACCAATGATACTGATCATATGAATACTCAGATTTAAATAAAATCGATTTAGATTCATATATGAAACCAAATCAAGAATTAATAGATAATGAAATACGACTTCTTGAAACAGACTTTCAAATAATCTTACCATTTAATACACCCATTCGAATCTTAACATCCTCATTAGATGTAATTCATTCATGAACAATTCAATCCTTAGGGATTAAAGTTGATGCCTCACCAGGACGAATTAATCAAGCTAACATATATATTAATAAACCAGGAATTTATTATGGACAATGTTCAGAAATCTGTGGTGCAAATCACAGATTTATACCAATTATAATAGAAGCAATTAATACCAATACATTCATAAAATGATTAATTAAAAATTCATTAGGTAACTTAAAACAAGTAATGATCTCTTAAATCAATATATAGTAAAGTAGTGATTACTTCTAATGAAAGTTTTAGTTTAATTAAAACAACCCTTTGTCAAAGGGTAAATATATAATTATAAACTTTTCATACCACAAATATCACCATTATGATGAATAGTAATATTAATTAGAACCACAACAATAATTATATATATTATTTCAATTAAATTTCATAATAAAGAAAATAAAATAATTAAAAAAAACATTAAAATAATATTAATTAACTGAAAATGATAATAAATCTATTTAGAACTTTTGATCCATCTACAGGATTAATATCAATTAATTGAATTTCAATAACAATACCTTTAATTATAATCCCTATTAAATTCTGAAATAATAGAAATAAAGTTATACTAATTATAATTAATTTAAACAAATTTATATTTAATGAAATTAAATCATCTATAAAACTTAAAGGATCATCAATTATCATAATTAGATTAATAATATATATTCTAATAACAAACATAAATGGGCTCCTTCCATATGTATTTACATCATCCTCACACTTATCATTTTCCTTAGCTATTGCATTACCCTTATGATTATCAAGAATAATATTTGGGTGATTAAATAAACCAAAAATAATATTAATTCATTTAATTCCAACAGGGACACCTACAATTCTAATACCTTTCATAGTATTAATTGAATCAACCAGAAATTTAATTCGCCCAGGTTCTCTAGCTGTACGACTTAGAGCTAACATAATTGCTGGACATTTAATTATAGCATTATTAGGATCTAATAGAGCTTATACAATATTTGTAATAATTATTTTTATAATTCTTATAACATTTGAATTAGCAGTATCAATAATTCAAGCTTACGTATTCACAACATTAATTAATCTATACTCAAGAGAAGTATAAATGAATAATCATCCATTTCACTTAGTTGATCAAAGACCTTGACCTTTAACAACATCAATAGGAATACTAACAATAACAACAGGAATTTCAATAATATTAATAAAAAATGAATATATACTAATAATAACAGGATTATTAATTACTTTAGTATCAGCCATACAATGATGACGAGATATTATCCGAGAATCTACTTTTCAAGGTATACACACAAAAAAAGTAATAACAAGAATAAAAATTGGTATAATCCTATTCATTTTATCAGAAATTATATTTTTTACATCATTTTTCTGAACATTCTTTCACAGAAGCTTATCCCCCTCAATTGAAATTGGTATACAATGACCACCTAAATCAATTAAAACATTTAACCCTATAAATATTCCATTATTAAACACTATAATCTTACTAACATCAGGATTATCTATTACATGAGCACATAACACCTTATTATTAAAAAACTGAACAGCAACAATTCAAGGAATCACAATTACAATTGCATTAGGAATTTACTTTTCAATTATTCAAGCATTAGAATATATAGAAGCATCATTCTGTATTTCTGATTCAATCTACGGATCAACATTTTTTATAATTACAGGATTTCACGGAATTCATGTTATCATTGGTACCCTATTTATTATAGTTATAATAAAACGAATAATAAATATACATTTTTCTTCATACCACCACATTGGATTTGAATCAGCAGCATGATATTGACATTTTGTAGATGTAGTTTGATTATTCTTATATATTTCAATTTACTGATGAGGTAATTACTTATTTAGTATAAAAAGTATATAAAGCCTCCAACTTTAAGGTTTATTAAAAATAAGTAATAATAATAATAATTAAACAAATAATAATAGTCATTACAATTTCATATGTTATAATAATAATAATTAAAATCATTAGTAAAAAATCAATCATAGATATTAATAAATCATCACCATTCGAATGTGGAATAAATACAATTTCTTATAAGCGATTACCATTCTCATCCCACTTCTTCTTAATTGCAGTAATCTTCTTAATTTTTGATATTGAAATTATTATAATTGCTCCCACCATCATAACAATAAAAACATCATTTTATTACACATGAATATATACATCATTCATATTTATTACAATTATTATTATAGGATTATATTATGAATGATTTTATGGAATTATTAAATGAACACAATAGGATTATAGTTAAAAATAACATTCAAATTGCAATTGAAAAGTACAAAATTGTTAATCTTAAACATAGAAGTAAAAAATACAATTAGTTTCGACCTAATATAAGAGAATATAACTCTCCATGTTTAATTGAAGCCAAAAAGAGGCATCTTATTGTTAATAAGATAAATGATAATAATCCAATTAAAAGAGATATATAAAGAAATAGCTGCTAACTAATTTCTAAGCGAAATAAACGTTTATCTCTTATTCTTATAGTTTAAACAAAACAATTTAATTTCAATAAATAATTAGATAAAATCTTAAGAATTATTCCTAGTGAATTAATCACTCATTAATACTTTCAATATTAAACTCTAAAATATAAGCTATAAGAATTAAAATATAAACATAAAAGAAAATACTATAAGTAATATTATAAAATTAAAACCCCCTAAAAAAATTATTTGAATTAAATTAGATAGATAAGGAAACAAATAAGTTATCCCTATAATTCCATAATACTCACCTCAAAACAAAAAGTTAGATATAACCTTACCATAAATGTACAAATTCCTATAAAAATAAGGAACAAAACCATTAAGAAATCATATATAAGTATTAAAATTTAAATAACAAACTCCTAAAACAAGTTTCAAATTTATAATTTCATAAATAAACCACAATCTAAACATAATTATAAATAAAATAATTAACTTAATATATAAAGGAAAATATAAAAAAACTAAATCAAAACCAATTAATCAATTAAACATACAACCAAATAAAACTCTAAATAAAGATAATAAAAAAACTCTTAACTTCATATAATCAAAAGAATCACTAACAAAATTTAGAACAGAAAAACCTGAACCTAAAATTATTCCATAATAAAACAAACGAAAACTATAAAATAAAGTTAAACATAAAGAAAAATATATAAAAATATACACCAAAATATCTACACCAGAATTTAATGAATAATCAATTAAGAAATCCTTTGAATAAAATCCAGATAAAAAAGGAATACCACTCAATCTTAATCAAGAAATATTAAAACAAGAAGAAGTTAAAGGAAATAACTTACATATACATCCTAATATACGAATATCCTGAACATCTCCTATACAATAAATAAAGATACCCGAACACAAAAATAATAAAGACTTAAAAACAGCATGTCTTAATAAATGAAAATATCTAAATTCAACTAAACCTATAAATAAAGAAAACATTATTAAACCTAATTGTCTCAAAGTTGAATAAGCTACAACCTTTTTTAAATCAAATTCAAACAAACCACAAAATGAAGATATAATTACAGTTAAAAGACTAATAAATATAAAGAAATAATTCATATAAAAAAAAAAATTAAAAAAACGAATCAATAGATAAACACCAGCAGTTACTAAAGTTGATGAATGAACCAAAGCAGATACAGGAGTTGGAGCAGCTATAGCTGCTGGTAATCAACAAGAAAAAGGAATCTGAGCACTCTTAGTAAAAGATGAAATAAAAACTAAATAAAAAACTGAAGTTCTATATATAAAATTATTAAAAACAAAATGTCAACCACCATAAGATAAAAGTCAACTAATACAAACTAAAATTCCAATATCACCCAAACGATTAGTTAAACAAGTAATTATACCAGATAAATATCTCCTTATAGAATTATAATAACAACCAAACAAAAAGATACTAACCCTAATCCATCCCACCCTAACATAATACTAATTAAATTAGGTCTAATAATTAACAAAAACATTCTTAAAATAAATAAGATAATTAAATACAAAAAACGAATTGATGAATATCTTAATGCACCTATATACTGAAATCTATATATAACTACTATACAAGAAATAATCATAATTAAACAAGAAAAAAATATTGAAACTCAATCCACTAAAATTAAATAAATAAATTCAACTCTACCTAAACCAAAAATCCTATACTCCAATATAACAGTGCAATCATTTATTAAAAAATAAAGACCTAAAAAAAAAAAAAAAAAAAAAAAAAAGGAAAGAAAAGTCACCCAAAATAAATAAACCTTATAATTAATAATGATTTAAGGTTAAAAACTTCCCAAAGACCACAACTTTATATTTTATATAAACTACTTAAATTAAAATAAATCAATTAATAAAATAAAACATACAAGTATAAAAACATGTATAAAACTAATTAAATATTCACGAGCCTCACCAGTACTTCTACTAAATATATACATATATATACCATGTTGTCTATAAAGATATAAATATACACAAAAGCATGAACCAAAAAAAGATACTAAAATAAAGTAAATAAAACTTCACCCTCAATATACAATTATTCTAGATAGAATAAGAATTTCCCCAATAAAATTAAGACTAGGTGGGCAACTTATATTAAAAGAACATAATAAAAATCAAAATATAGTAATTCTAGGTATATACAAAATTATCCCTTTAATTATAAAGAAACTTCGTCTATTAAGACGAGAATAAAAAATATTAGCTAAACAGAATAATCCAGAAGAACAAATTCCATGCCCAATTATTAAGATATAGGAACCAACTAACCCAAATAAACTTATTCTTATTATACCTAATAAACATAACCCTATATGAGAAACAGAAGAATAAGCAACTATTATTTTTATATCGCCTTGAATAAGACAAATTAAACTTACTAACACTGAGCCTCAAATTACAAATGAATAAGTAATATAAGAATTTAAATTAAAACCTAACTCAAAAATAAATATAAAACGAATAATCCCATAACCCCCTAATTTTAACATTAAACCAGCTAAAATCATAGAACCAGCAACTGAAGCCTGAACATGAGCCTTAGGTAATCAAAAATGAAAAATAAACATAGGGGCCTTAACCAAAAATGAAAATATAAAAATAAAATATATTAAAAATCTTTCACTAAAACAACTTAAATAATCAAAGAAAAAGGAAAAAGAAAATCTATATAAATATAAAATTAATAAAAAAAAAGGTAAAGAAGAAAAAATTGTATAAAATAATAAATAAAACCC</value></qualifier></qualifiers></annotation><annotation><description>16S</description><type>rRNA</type><intervals><interval><minimumIndex>12208</minimumIndex><maximumIndex>13383</maximumIndex><direction>rightToLeft</direction></interval></intervals><qualifiers><qualifier><name>created by</name><value>User</value></qualifier></qualifiers></annotation><annotation><description>12S</description><type>rRNA</type><intervals><interval><minimumIndex>13445</minimumIndex><maximumIndex>14223</maximumIndex><direction>rightToLeft</direction></interval></intervals><qualifiers><qualifier><name>created by</name><value>User</value></qualifier></qualifiers></annotation><annotation><description>Extracted region from Consensus</description><type>extracted region</type><intervals><interval><minimumIndex>1597</minimumIndex><maximumIndex>4848</maximumIndex><direction>leftToRight</direction></interval></intervals><qualifiers><qualifier><name>Extracted interval</name><value>4441 -&gt; 7692</value></qualifier></qualifiers></annotation><annotation><description>Extracted region from Consensus</description><type>extracted region</type><intervals><interval><minimumIndex>8711</minimumIndex><maximumIndex>10012</maximumIndex><direction>leftToRight</direction></interval></intervals><qualifiers><qualifier><name>Extracted interval</name><value>11 -&gt; 1312</value></qualifier></qualifiers></annotation><annotation><description>Extracted region from Consensus</description><type>extracted region</type><intervals><interval><minimumIndex>10013</minimumIndex><maximumIndex>11313</maximumIndex><direction>leftToRight</direction></interval></intervals><qualifiers><qualifier><name>Extracted interval</name><value>16 -&gt; 1316</value></qualifier></qualifiers></annotation><annotation><description>Extracted region from Consensus</description><type>extracted region</type><intervals><interval><minimumIndex>74</minimumIndex><maximumIndex>1351</maximumIndex><direction>leftToRight</direction></interval></intervals><qualifiers><qualifier><name>Extracted interval</name><value>38 -&gt; 1315</value></qualifier></qualifiers></annotation><annotation><description>Extracted region from Consensus</description><type>extracted region</type><intervals><interval><minimumIndex>4849</minimumIndex><maximumIndex>6119</maximumIndex><direction>leftToRight</direction></interval></intervals><qualifiers><qualifier><name>Extracted interval</name><value>8948 -&gt; 10218</value></qualifier></qualifiers></annotation><annotation><description>Extracted region from Consensus</description><type>extracted region</type><intervals><interval><minimumIndex>6120</minimumIndex><maximumIndex>7380</maximumIndex><direction>leftToRight</direction></interval></intervals><qualifiers><qualifier><name>Extracted interval</name><value>11495 -&gt; 12755</value></qualifier></qualifiers></annotation><annotation><description>Extracted region from Consensus</description><type>extracted region</type><intervals><interval><minimumIndex>11314</minimumIndex><maximumIndex>12566</maximumIndex><direction>leftToRight</direction></interval></intervals><qualifiers><qualifier><name>Extracted interval</name><value>41 -&gt; 1293</value></qualifier></qualifiers></annotation><annotation><description>Extracted region from Consensus</description><type>extracted region</type><intervals><interval><minimumIndex>8340</minimumIndex><maximumIndex>8710</maximumIndex><direction>leftToRight</direction></interval></intervals><qualifiers><qualifier><name>Extracted interval</name><value>86 -&gt; 456</value></qualifier></qualifiers></annotation><annotation><description>Extracted region from COI</description><type>extracted region</type><intervals><interval><minimumIndex>1352</minimumIndex><maximumIndex>1501</maximumIndex><direction>leftToRight</direction></interval></intervals><qualifiers><qualifier><name>Extracted interval</name><value>8385 -&gt; 8534</value></qualifier></qualifiers></annotation><annotation><description>Extracted region from Consensus</description><type>extracted region</type><intervals><interval><minimumIndex>1502</minimumIndex><maximumIndex>1596</maximumIndex><direction>leftToRight</direction></interval></intervals><qualifiers><qualifier><name>Extracted interval</name><value>1466 -&gt; 1560</value></qualifier></qualifiers></annotation><annotation><description>Extracted region from Consensus</description><type>extracted region</type><intervals><interval><minimumIndex>1</minimumIndex><maximumIndex>73</maximumIndex><direction>leftToRight</direction></interval></intervals><qualifiers><qualifier><name>Extracted interval</name><value>2845 -&gt; 2917</value></qualifier></qualifiers></annotation><annotation><description>ND5</description><type>CDS</type><intervals><interval><minimumIndex>6096</minimumIndex><maximumIndex>7766</maximumIndex><direction>rightToLeft</direction></interval></intervals><qualifiers><qualifier><name>created by</name><value>User</value></qualifier></qualifiers></annotation><annotation><description>COI</description><type>CDS</type><intervals><interval><minimumIndex>1332</minimumIndex><maximumIndex>2867</maximumIndex><direction>leftToRight</direction></interval></intervals><qualifiers><qualifier><name>created by</name><value>User</value></qualifier></qualifiers></annotation><annotation><description>ND4</description><type>CDS</type><intervals><interval><minimumIndex>7827</minimumIndex><maximumIndex>9137</maximumIndex><direction>rightToLeft</direction></interval></intervals><qualifiers><qualifier><name>created by</name><value>User</value></qualifier></qualifiers></annotation><annotation><description>CYTB</description><type>CDS</type><intervals><interval><minimumIndex>10011</minimumIndex><maximumIndex>11144</maximumIndex><direction>leftToRight</direction></interval></intervals><qualifiers><qualifier><name>created by</name><value>User</value></qualifier></qualifiers></annotation><annotation><description>ND2</description><type>CDS</type><intervals><interval><minimumIndex>197</minimumIndex><maximumIndex>1151</maximumIndex><direction>leftToRight</direction></interval></intervals><qualifiers><qualifier><name>created by</name><value>User</value></qualifier></qualifiers></annotation><annotation><description>ND1</description><type>CDS</type><intervals><interval><minimumIndex>11201</minimumIndex><maximumIndex>12139</maximumIndex><direction>rightToLeft</direction></interval></intervals><qualifiers><qualifier><name>created by</name><value>User</value></qualifier></qualifiers></annotation><annotation><description>COIII</description><type>CDS</type><intervals><interval><minimumIndex>4531</minimumIndex><maximumIndex>5307</maximumIndex><direction>leftToRight</direction></interval></intervals><qualifiers><qualifier><name>created by</name><value>User</value></qualifier></qualifiers></annotation><annotation><description>COII</description><type>CDS</type><intervals><interval><minimumIndex>2934</minimumIndex><maximumIndex>3609</maximumIndex><direction>leftToRight</direction></interval></intervals><qualifiers><qualifier><name>created by</name><value>User</value></qualifier></qualifiers></annotation><annotation><description>ATP6</description><type>CDS</type><intervals><interval><minimumIndex>3892</minimumIndex><maximumIndex>4530</maximumIndex><direction>leftToRight</direction></interval></intervals><qualifiers><qualifier><name>created by</name><value>User</value></qualifier></qualifiers></annotation><annotation><description>ND6</description><type>CDS</type><intervals><interval><minimumIndex>9542</minimumIndex><maximumIndex>10010</maximumIndex><direction>leftToRight</direction></interval></intervals><qualifiers><qualifier><name>created by</name><value>User</value></qualifier></qualifiers></annotation><annotation><description>ND3</description><type>CDS</type><intervals><interval><minimumIndex>5369</minimumIndex><maximumIndex>5722</maximumIndex><direction>leftToRight</direction></interval></intervals><qualifiers><qualifier><name>created by</name><value>User</value></qualifier></qualifiers></annotation><annotation><description>ND4L</description><type>CDS</type><intervals><interval><minimumIndex>9137</minimumIndex><maximumIndex>9412</maximumIndex><direction>rightToLeft</direction></interval></intervals><qualifiers><qualifier><name>created by</name><value>User</value></qualifier></qualifiers></annotation><annotation><description>ATP8</description><type>CDS</type><intervals><interval><minimumIndex>3743</minimumIndex><maximumIndex>3892</maximumIndex><direction>leftToRight</direction></interval></intervals><qualifiers><qualifier><name>created by</name><value>User</value></qualifier></qualifiers></annotation><annotation><description>Lys</description><type>tRNA</type><intervals><interval><minimumIndex>3610</minimumIndex><maximumIndex>3680</maximumIndex><direction>leftToRight</direction></interval></intervals><qualifiers><qualifier><name>created by</name><value>User</value></qualifier></qualifiers></annotation><annotation><description>Phe</description><type>tRNA</type><intervals><interval><minimumIndex>6029</minimumIndex><maximumIndex>6096</maximumIndex><direction>rightToLeft</direction></interval></intervals><qualifiers><qualifier><name>created by</name><value>User</value></qualifier></qualifiers></annotation><annotation><description>Leu</description><type>tRNA</type><intervals><interval><minimumIndex>12140</minimumIndex><maximumIndex>12207</maximumIndex><direction>rightToLeft</direction></interval></intervals><qualifiers><qualifier><name>created by</name><value>User</value></qualifier></qualifiers></annotation><annotation><description>Gln</description><type>tRNA</type><intervals><interval><minimumIndex>64</minimumIndex><maximumIndex>130</maximumIndex><direction>rightToLeft</direction></interval></intervals><qualifiers><qualifier><name>created by</name><value>User</value></qualifier><qualifier><name>modified by</name><value>User</value></qualifier></qualifiers></annotation><annotation><description>Met</description><type>tRNA</type><intervals><interval><minimumIndex>130</minimumIndex><maximumIndex>196</maximumIndex><direction>leftToRight</direction></interval></intervals><qualifiers><qualifier><name>created by</name><value>User</value></qualifier></qualifiers></annotation><annotation><description>Leu</description><type>tRNA</type><intervals><interval><minimumIndex>2868</minimumIndex><maximumIndex>2933</maximumIndex><direction>leftToRight</direction></interval></intervals><qualifiers><qualifier><name>created by</name><value>User</value></qualifier></qualifiers></annotation><annotation><description>Arg</description><type>tRNA</type><intervals><interval><minimumIndex>5782</minimumIndex><maximumIndex>5845</maximumIndex><direction>leftToRight</direction></interval></intervals><qualifiers><qualifier><name>created by</name><value>User</value></qualifier><qualifier><name>modified by</name><value>User</value></qualifier></qualifiers></annotation><annotation><description>S2</description><type>tRNA</type><intervals><interval><minimumIndex>11144</minimumIndex><maximumIndex>11207</maximumIndex><direction>leftToRight</direction></interval></intervals><qualifiers><qualifier><name>created by</name><value>User</value></qualifier><qualifier><name>modified by</name><value>User</value></qualifier></qualifiers></annotation><annotation><description>Tyr</description><type>tRNA</type><intervals><interval><minimumIndex>1263</minimumIndex><maximumIndex>1325</maximumIndex><direction>rightToLeft</direction></interval></intervals><qualifiers><qualifier><name>created by</name><value>User</value></qualifier><qualifier><name>modified by</name><value>User</value></qualifier></qualifiers></annotation><annotation><description>Asp</description><type>tRNA</type><intervals><interval><minimumIndex>3680</minimumIndex><maximumIndex>3742</maximumIndex><direction>leftToRight</direction></interval></intervals><qualifiers><qualifier><name>created by</name><value>User</value></qualifier></qualifiers></annotation><annotation><description>Asn</description><type>tRNA</type><intervals><interval><minimumIndex>5844</minimumIndex><maximumIndex>5906</maximumIndex><direction>leftToRight</direction></interval></intervals><qualifiers><qualifier><name>created by</name><value>User</value></qualifier></qualifiers></annotation><annotation><description>Glu</description><type>tRNA</type><intervals><interval><minimumIndex>5967</minimumIndex><maximumIndex>6029</maximumIndex><direction>leftToRight</direction></interval></intervals><qualifiers><qualifier><name>created by</name><value>User</value></qualifier></qualifiers></annotation><annotation><description>Thr</description><type>tRNA</type><intervals><interval><minimumIndex>9415</minimumIndex><maximumIndex>9477</maximumIndex><direction>leftToRight</direction></interval></intervals><qualifiers><qualifier><name>created by</name><value>User</value></qualifier></qualifiers></annotation><annotation><description>Ile</description><type>tRNA</type><intervals><interval><minimumIndex>1</minimumIndex><maximumIndex>62</maximumIndex><direction>leftToRight</direction></interval></intervals><qualifiers><qualifier><name>created by</name><value>User</value></qualifier></qualifiers></annotation><annotation><description>Trp</description><type>tRNA</type><intervals><interval><minimumIndex>1152</minimumIndex><maximumIndex>1213</maximumIndex><direction>leftToRight</direction></interval></intervals><qualifiers><qualifier><name>created by</name><value>User</value></qualifier></qualifiers></annotation><annotation><description>S1</description><type>tRNA</type><intervals><interval><minimumIndex>5906</minimumIndex><maximumIndex>5967</maximumIndex><direction>leftToRight</direction></interval></intervals><qualifiers><qualifier><name>created by</name><value>User</value></qualifier></qualifiers></annotation><annotation><description>Pro</description><type>tRNA</type><intervals><interval><minimumIndex>9478</minimumIndex><maximumIndex>9539</maximumIndex><direction>rightToLeft</direction></interval></intervals><qualifiers><qualifier><name>created by</name><value>User</value></qualifier></qualifiers></annotation><annotation><description>Val</description><type>tRNA</type><intervals><interval><minimumIndex>13384</minimumIndex><maximumIndex>13444</maximumIndex><direction>rightToLeft</direction></interval></intervals><qualifiers><qualifier><name>created by</name><value>User</value></qualifier><qualifier><name>modified by</name><value>User</value></qualifier></qualifiers></annotation><annotation><description>Ala</description><type>tRNA</type><intervals><interval><minimumIndex>5721</minimumIndex><maximumIndex>5781</maximumIndex><direction>leftToRight</direction></interval></intervals><qualifiers><qualifier><name>created by</name><value>User</value></qualifier></qualifiers></annotation><annotation><description>His</description><type>tRNA</type><intervals><interval><minimumIndex>7767</minimumIndex><maximumIndex>7827</maximumIndex><direction>rightToLeft</direction></interval></intervals><qualifiers><qualifier><name>created by</name><value>User</value></qualifier></qualifiers></annotation><annotation><description>Gly</description><type>tRNA</type><intervals><interval><minimumIndex>5309</minimumIndex><maximumIndex>5368</maximumIndex><direction>leftToRight</direction></interval></intervals><qualifiers><qualifier><name>created by</name><value>User</value></qualifier></qualifiers></annotation><annotation><description>Cys</description><type>tRNA</type><intervals><interval><minimumIndex>1205</minimumIndex><maximumIndex>1263</maximumIndex><direction>rightToLeft</direction></interval></intervals><qualifiers><qualifier><name>created by</name><value>User</value></qualifier></qualifiers></annotation></sequenceAnnotations><charSequence>AATTAGGTGCCTGAAAAAAGGATTATTTTGATAGAATAAAAAATGTATAATTACCCTAATTAACTGTAATAAAAACAATAAAGTTTTCCATTAAAATTCAAAATTTCATATGCATTAACATTATACTACAAAAAGATAAGCTAAATAAAGCTATTAGGCTCATAACTTAAATATAGGAATATAAACCTTCTTTTTAATTAAATTTAATTCAACAACTTTATTATTTAAAACAATAATTATTATAGGAATAATAATTTCATTAAGATCAAGAAACTGGATTATACTATGATCAGGATTAGAATTAATATTAATAGCATTTATCCCAATTATAAATTCAATAAATAAAATATATTCAGAATCAGCTATGAAATACTTTATTATACAAAGAATTAGATCAGCACTTTTAATAATATCAATCTTAACTTCATTAACAATAATAGATAATAAAATCTTAATAACTGCTGCAATACTAATTAAACTAGCCATTGCACCAGTAAATATATGATTTATCTCAGCAATAGATGGAGTAAGAGTAAATATATTAATGACAATATTAATTACAATAAAAATTATTCCTATAATAATCATATCATATATAAACTTAAAAATAAATACAATCATTATTATTTCACTAATAACTTCTGCTATTTTAATTATAAATCAAACATCAATAAAAAAAATTATTGGTCACTCCTCCGTATTTAATTTTACATTAATATTAAGAGTAGTATCAATTTCTTCAATATGAATAAGATACTTACTTATTTATTCTTTATTAACCTGATCTATTATTAATATAATAAAAACAATTAAAATTAAATTCATTAATCAATTATTAATTAATGAGCAATCAAAACTTATTAAATTAAATCTTTGAATTTTAATATTATCATTCATAGGAATGCCTCCTCTTTTAGGATTCTTAAATAAATTAATAGTATTTGAAATAATATTATTATCAAAAGATTACACACTATTATTAATTATAATTATTTCATCAATATCTATAACATTTTCATATATACGAATATCATATTCTTCAATAATTATACTATCAATAAAAACTAAATGAACAAGATTAATTAATAAAAAAAAACTAAAAATTATATGAATTAATATAATCAACTTAATTTCTTTTATATATACAATATATGACTTTAAGTTAATAAACTATAAACCTTCAAAGTTTAAATTATCATTTAGATAAGTCTTAAACATTCATTAAACTTGCAATTTAATATTTTTATATAAACTATAAAACCTGCTAAGAGAATTTTAATTCATAAATAAACTTACAATTTATTACTTTAATCAGACACCTTAACAATAAAATGAATAAATGAATATTTTCCACAAACCATAAAGATATTGGAACATTATACTTTATATTTGGCATATGATCTGGAATAATAGGAATAATACTAAGAATGATTATTCGTACTGAATTAACTCAACCTGGTTCATTCCTAAATAATGATCATCTATATAATGTTATTGTTACATCACATGCATTAATTATAATTTTCTTTATAGTTATACCTATCATAATTGGGGGATTTGGGAACTGATTACTTCCTATTATATTAGGAGCACCTGATATAGCATTCCCACGATTAAATAATATAAGATTCTGACTTCTACCCCCTTCAATTTTTATACTAATCTCTTCATCATTAATTGATTCAGGTGTAGGAACAGGTTGAACATTATATCCTCCTCTATCCTCTAATATTGCAAGATCCGGTATTAGAGTAGATATATCTATCTTCTCATTACACATAGCAGGAATCTCATCAATCTTAGGAGCATTAAATTTCATTACAACAGTAATAAATATACGAACTCCCGGAATATCATTAGACAAAACACCATTATTTGTATGATCAGTTTTAATTACTGCTATTTTACTTCTTATTTCATTACCAGTATTAGCTGGAGCTATTACAATACTACTTACAGACCGAAACCTAAACACATCATTTTTTAATCCATCAGGTGGGGGTGACCCCATCTTATACCAACATCTATTTTGATTCTTTGGACACCCAGAAGTATATATTTTAATTCTACCAGGGTTTGGGCTAATCTCTCACATTATCAATAAAGAAAGAGGAAAAAATGAATCATTTGGATATTTAGGTATAGTATACGCTATACTTTCTATTGGTCTATTAGGATTTGTAGTATGAGCACACCATATATTTACAGTAGGAATAGACGTAGATACACGAGCATACTTTACATCTGCAACAATAATTATTGCTGTACCAACAGGAATTAAAGTATTTAGATGAATCGCCACAATAAATGGATCATTTAAAAAGTCTTCAATTCAAATAATATGATCATCAGGATTTGTATTCTTATTTACACTAGGAGGATTAACAGGTATTGTATTATCAAATTCCTCAATTGATATTATCATACATGATACATATTATGTTGTAGCTCATTTCCACTATGTATTATCAATAGGAGCAGTATTCGCTATTATAGCAGGATTCATTCACTGATTTCCTTTAATTAGAGGTTTATCCATAAACAAAAAATGACTAAAAATCCAATTCTCATTAATATTTATTGGGGTAAATATAACATTTTTCCCACAACACTTCCTAGGAATAAATGGTATACCTCGACGATATTCAGACTACCCTGATATATTTATACAATGAAATATAGTATCATCTATAGGAAGAACAACATCAATAATAAGAATCTTACTATTCTTATTTATTCTATGAGAATCAATAATAGCAAAACGATTTATATTATTTTATAATAACAATTCAACATCAATTGAATGATTACAAAAATTACCACCAAATGAACATTCCTATAATGAACTACCAATAGTATCTAATTAATTTAAAGTGACAGAAATAATGTAATGAACTTAAAATTCATAAATAAGTAAAAATACTTCTTTAAAAATTAAATGACTTAATTTAATATTTCAAGACCCGTCATCTCCAATAATAGAACAACTTATTACACTACACGACCATATTATAATAATTTTAATTTTAATTACAATACTTGTAATATATATGATATACTCAATTCTTATAAATAAAATAATTAATCGTTTCATAATTGAAGGTCAAATAATTGAATTTATTTGAACAATTACCCCCGCCATAATATTAATTTTAATTGCAATACCCTCATTAAAAACATTATATATAATTGAAGAATCAAATAACCCATTATTAACAATTAAAGCAATTGGTCACCAATGATACTGATCATATGAATACTCAGATTTAAATAAAATCGATTTAGATTCATATATGAAACCAAATCAAGAATTAATAGATAATGAAATACGACTTCTTGAAACAGACTTTCAAATAATCTTACCATTTAATACACCCATTCGAATCTTAACATCCTCATTAGATGTAATTCATTCATGAACAATTCAATCCTTAGGGATTAAAGTTGATGCCTCACCAGGACGAATTAATCAAGCTAACATATATATTAATAAACCAGGAATTTATTATGGACAATGTTCAGAAATCTGTGGTGCAAATCACAGATTTATACCAATTATAATAGAAGCAATTAATACCAATACATTCATAAAATGATTAATTAAAAATTCATTAGGTAACTTAAAACAAGTAATGATCTCTTAAATCAATATATAGTAAAGTAGTGATTACTTCTAATGAAAGTTTTAGTTTAATTAAAACAACCCTTTGTCAAAGGGTAAATATATAATTATAAACTTTTCATACCACAAATATCACCATTATGATGAATAGTAATATTAATTAGAACCACAACAATAATTATATATATTATTTCAATTAAATTTCATAATAAAGAAAATAAAATAATTAAAAAAAACATTAAAATAATATTAATTAACTGAAAATGATAATAAATCTATTTAGAACTTTTGATCCATCTACAGGATTAATATCAATTAATTGAATTTCAATAACAATACCTTTAATTATAATCCCTATTAAATTCTGAAATAATAGAAATAAAGTTATACTAATTATAATTAATTTAAACAAATTTATATTTAATGAAATTAAATCATCTATAAAACTTAAAGGATCATCAATTATCATAATTAGATTAATAATATATATTCTAATAACAAACATAAATGGGCTCCTTCCATATGTATTTACATCATCCTCACACTTATCATTTTCCTTAGCTATTGCATTACCCTTATGATTATCAAGAATAATATTTGGGTGATTAAATAAACCAAAAATAATATTAATTCATTTAATTCCAACAGGGACACCTACAATTCTAATACCTTTCATAGTATTAATTGAATCAACCAGAAATTTAATTCGCCCAGGTTCTCTAGCTGTACGACTTAGAGCTAACATAATTGCTGGACATTTAATTATAGCATTATTAGGATCTAATAGAGCTTATACAATATTTGTAATAATTATTTTTATAATTCTTATAACATTTGAATTAGCAGTATCAATAATTCAAGCTTACGTATTCACAACATTAATTAATCTATACTCAAGAGAAGTATAAATGAATAATCATCCATTTCACTTAGTTGATCAAAGACCTTGACCTTTAACAACATCAATAGGAATACTAACAATAACAACAGGAATTTCAATAATATTAATAAAAAATGAATATATACTAATAATAACAGGATTATTAATTACTTTAGTATCAGCCATACAATGATGACGAGATATTATCCGAGAATCTACTTTTCAAGGTATACACACAAAAAAAGTAATAACAAGAATAAAAATTGGTATAATCCTATTCATTTTATCAGAAATTATATTTTTTACATCATTTTTCTGAACATTCTTTCACAGAAGCTTATCCCCCTCAATTGAAATTGGTATACAATGACCACCTAAATCAATTAAAACATTTAACCCTATAAATATTCCATTATTAAACACTATAATCTTACTAACATCAGGATTATCTATTACATGAGCACATAACACCTTATTATTAAAAAACTGAACAGCAACAATTCAAGGAATCACAATTACAATTGCATTAGGAATTTACTTTTCAATTATTCAAGCATTAGAATATATAGAAGCATCATTCTGTATTTCTGATTCAATCTACGGATCAACATTTTTTATAATTACAGGATTTCACGGAATTCATGTTATCATTGGTACCCTATTTATTATAGTTATAATAAAACGAATAATAAATATACATTTTTCTTCATACCACCACATTGGATTTGAATCAGCAGCATGATATTGACATTTTGTAGATGTAGTTTGATTATTCTTATATATTTCAATTTACTGATGAGGTAATTACTTATTTAGTATAAAAAGTATATAAAGCCTCCAACTTTAAGGTTTATTAAAAATAAGTAATAATAATAATAATTAAACAAATAATAATAGTCATTACAATTTCATATGTTATAATAATAATAATTAAAATCATTAGTAAAAAATCAATCATAGATATTAATAAATCATCACCATTCGAATGTGGAATAAATACAATTTCTTATAAGCGATTACCATTCTCATCCCACTTCTTCTTAATTGCAGTAATCTTCTTAATTTTTGATATTGAAATTATTATAATTGCTCCCACCATCATAACAATAAAAACATCATTTTATTACACATGAATATATACATCATTCATATTTATTACAATTATTATTATAGGATTATATTATGAATGATTTTATGGAATTATTAAATGAACACAATAGGATTATAGTTAAAAATAACATTCAAATTGCAATTGAAAAGTACAAAATTGTTAATCTTAAACATAGAAGTAAAAAATACAATTAGTTTCGACCTAATATAAGAGAATATAACTCTCCATGTTTAATTGAAGCCAAAAAGAGGCATCTTATTGTTAATAAGATAAATGATAATAATCCAATTAAAAGAGATATATAAAGAAATAGCTGCTAACTAATTTCTAAGCGAAATAAACGTTTATCTCTTATTCTTATAGTTTAAACAAAACAATTTAATTTCAATAAATAATTAGATAAAATCTTAAGAATTATTCCTAGTGAATTAATCACTCATTAATACTTTCAATATTAAACTCTAAAATATAAGCTATAAGAATTAAAATATAAACATAAAAGAAAATACTATAAGTAATATTATAAAATTAAAACCCCCTAAAAAAATTATTTGAATTAAATTAGATAGATAAGGAAACAAATAAGTTATCCCTATAATTCCATAATACTCACCTCAAAACAAAAAGTTAGATATAACCTTACCATAAATGTACAAATTCCTATAAAAATAAGGAACAAAACCATTAAGAAATCATATATAAGTATTAAAATTTAAATAACAAACTCCTAAAACAAGTTTCAAATTTATAATTTCATAAATAAACCACAATCTAAACATAATTATAAATAAAATAATTAACTTAATATATAAAGGAAAATATAAAAAAACTAAATCAAAACCAATTAATCAATTAAACATACAACCAAATAAAACTCTAAATAAAGATAATAAAAAAACTCTTAACTTCATATAATCAAAAGAATCACTAACAAAATTTAGAACAGAAAAACCTGAACCTAAAATTATTCCATAATAAAACAAACGAAAACTATAAAATAAAGTTAAACATAAAGAAAAATATATAAAAATATACACCAAAATATCTACACCAGAATTTAATGAATAATCAATTAAGAAATCCTTTGAATAAAATCCAGATAAAAAAGGAATACCACTCAATCTTAATCAAGAAATATTAAAACAAGAAGAAGTTAAAGGAAATAACTTACATATACATCCTAATATACGAATATCCTGAACATCTCCTATACAATAAATAAAGATACCCGAACACAAAAATAATAAAGACTTAAAAACAGCATGTCTTAATAAATGAAAATATCTAAATTCAACTAAACCTATAAATAAAGAAAACATTATTAAACCTAATTGTCTCAAAGTTGAATAAGCTACAACCTTTTTTAAATCAAATTCAAACAAACCACAAAATGAAGATATAATTACAGTTAAAAGACTAATAAATATAAAGAAATAATTCATATAAAAAAAAAAATTAAAAAAACGAATCAATAGATAAACACCAGCAGTTACTAAAGTTGATGAATGAACCAAAGCAGATACAGGAGTTGGAGCAGCTATAGCTGCTGGTAATCAACAAGAAAAAGGAATCTGAGCACTCTTAGTAAAAGATGAAATAAAAACTAAATAAAAAACTGAAGTTCTATATATAAAATTATTAAAAACAAAATGTCAACCACCATAAGATAAAAGTCAACTAATACAAACTAAAATTCCAATATCACCCAAACGATTAGTTAAACAAGTAATTATACCAGATAAATATCTCCTTATAGAATTATAATAACAACCAAACAAAAAGATACTAACCCTAATCCATCCCACCAACATAATACTAATTAAATTAGGTCTAATAATTAACAAAAACATTCTTAAAATAAATAAGATAATTAAATACAAAAAACGAATTGATGAATATCTTAATGCACCTATATACTGAAATCTATATATAACTACTATACAAGAAATAATCATAATTAAACAAGAAAAAAATATTGAAACTCAATCCACTAAAATTAAATAAATAAATTCAACTCTACCTAAACCAAAAATCCTATACTCCAATATAACAGTGCAATCATTTATTAAAAAATAAAGACCTAAAAAAAAAAAAAAAAAAAAAAAAAAGGAAAGAAAAGTCACCCAAAATAAATAAACCTTATAATTAATAATGATTTAAGGTTAAAAACTTCCCAAAGACCACAACTTTATATTTTATATAAACTACTTAAATTAAAATAAATCAATTAATAAAATAAAACATACAAGTATAAAAACATGTATAAAACTAATTAAATATTCACGAGCCTCACCAGTACTTCTACTAAATATATACATATATATACCATGTTGTCTATAAAGATATAAATATACACAAAAGCATGAACCAAAAAAAGATACTAAAATAAAGTAAATAAAACTTCACCCTCAATATACAATTATTCTAGATAGAATAAGAATTTCCCCAATAAAATTAAGACTAGGTGGGCAACTTATATTAAAAGAACATAATAAAAATCAAAATATAGTAATTCTAGGTATATACAAAATTATCCCTTTAATTATAAAGAAACTTCGTCTATTAAGACGAGAATAAAAAATATTAGCTAAACAGAATAATCCAGAAGAACAAATTCCATGCCCAATTATTAAGATATAGGAACCAACTAACCCAAATAAACTTATTCTTATTATACCTAATAAACATAACCCTATATGAGAAACAGAAGAATAAGCAACTATTATTTTTATATCGCCTTGAATAAGACAAATTAAACTTACTAACACTGAGCCTCAAATTACAAATGAATAAGTAATATAAGAATTTAAATTAAAACCTAACTCAAAAATAAATATAAAACGAATAATCCCATAACCCCCTAATTTTAACATTAAACCAGCTAAAATCATAGAACCAGCAACTGAAGCCTGAACATGAGCCTTAGGTAATCAAAAATGAAAAATAAACATAGGGGCCTTAACCAAAAATGAAAATATAAAAATAAAATATATTAAAAATCTTTCACTAAAACAACTTAAATAATCAAAGAAAAAGGAAAAAGAAAATCTATATAAATATAAAATTAATAAAAAAAAAGGTAAAGAAGAAAAAATTGTATAAAATAATAAATAAAACCCAGAAATTAAACGTTCAGGTTGATATCCTCATCCTAATAACATAATAATTATAAAAATTAATCTTAATTCAAAAAAAATATACATAAAAAATACATTTAAAGAAAAAAAAAACATAACAATCATTAAAGACAAAAACAAACTTATTCTTAAAAAAAATATACTATTTAATTCAAATTTAATTAAATTTCTTCTCATAATTATTAAATTAAAAATAATAATACACAATATTACTAAACCAAACGATACAAAATCTAACCCAAAATCATAAAAAATATATCTAAAACTTATTCTTAAATTTAACTTTACTAACAAAATTATAAACATTATAGAAAATATAAATTGATAAACATATCAACAATTTACTATAAAAATATTAAGGATCAAAGTAGATATATATAAAAGAATTATCATTTAAATATTATATTTAAATAATCATTCCCGTGATTACGAATTATCATAACTAAAATAGTTAAACCCAATACACTTTCACAAACATAAAATATCATTATAAATAAATAGTAATAGAAAATAGATCTATATAACAAGTTTAAGATAATTATAATTAATAAGGATAAAATTACAAACTCTAAAAGCATTAAAGATAATAACACGTGCTTACGTATATAAATTAAAGAAAATAAACTTATAAAATATATATAAAAAATAACATATAAACTCATAAGTTTTAATAATTTAAGAAAAATTTTAATCTTGTAAATTAAATTTAAGCTAAGCTTTTAAAACATCAGTGAAACTAAAAATATCTTAAGCCTCCAAAACCTAAATTTTAAATTAAACTATTCACTGAAATTAAAGTAATTATTAAATTAATAACTATAACAGTATCTTTAACCCCATTAATAATAAACCCACTACAAATAGGGGTAATTCTATTAACACAAACTATATTAACTACAATATTTTTAAATAAAATATTAACATCATCATGATTTAGATTAATTACATTTATTATAATAATTGGAGGATTATTAATTCTATTTAATTATATAAGAAGAATTGCATCAAATGAAAAAGTAATATTAAAAATCAACATAACATTTATATTTATACTTATATTAATTCCCCTAGACGAAATATTAATTAGACATATAAACTTTCTAGAAAAATCTATAGTTAGAATTGAAAACGTATCTTTATCAAAAATATTTAATACTAAAACATTATACATTTCAATATTTATAATTTTTTATCTACTGTTAGCAATAATTATAGTATCAAAAATAATTAAAACTTATAAAGGACCACTACGATCTAAATATGAATAAATCTATTCGAAGGAAACCTATAATTAATATAATTAATAACATACTAATTGATTTGCCAGCACCCTTAAATATTTCATTATGATGAAATTTTGGATCAATATTAGGAATATGTCTAGCTATACAACTAATTTCAGGAATTATCTTATCTATACACTATTCACCAAATACCTCTTTAGCATTTGACTCAATTAGACATATTATACGTAACGTAAACTATGGGTGAATAATACGAACTATTCACTCTAATGGGGCCTCCTTATTTTTTATCTGTATATATACACACACAGGTCGAGGTATATACTACGGCTCATATAAGCTATTATATACATGAATTATTGGTGTATTATTAATACTATTAACCATAATAACCGCATTCTTAGGTTATGTCCTACCATGAGGACAAATATCATTTTGAGGAGCAACAGTAATTACTAACTTAATGTCTGCAATTCCTTATATTGGAAACAACATAGTAATGTGAATTTGAGGGGGATTTGCTGTTGATAATGCAACTTTATCTCGATTTTTTAGACTTCATTTTACAATACCATTTATTATTTCTATAATAGTTATTATTCACTTAGCGTTCCTACATCAAACAGGGTCTAGAAACCCTATAGGAATTAATTCAAATATTGATAAAATCCCATTTCATCCTTTTTTCTCAATCAAAGATATAATAGGAATTGTTATTATAATAACATTTATATTAGCACTAAATTTTTATAAACCATATATACTTATAGACCCTGATAACTTTAATCCAGCTAATCCTATAATTACACCTATTCATATTCAACCAGAATGATACTTCTTATTTGCTTATGCAATTTTACGGTCAATTCCAAATAAACTTGGAGGAGTAATAGCATTATTAATATCAATTCTTATACTCTTATTTATTCCAATATCAACAAAATCTAAATTTAAGGGAATAAATTTTTACCCAATTAATCAAATACTCTTTTGAATATTCTTAACAACAGTATTACTTTTAACTTGAATCGGAATAAAACCAGTAGAATTACCTTATACAACAATTGGATTCATATTAACCATCTTATATTTCATATACTTTATCATGAATCCTTTAATATTAATATTATGAGATAAATTAATTTCATAAGTTAATTAGCTTATATAAAGCATGTATTTTGAAAATACAAGTAAGATCTTAATTTATTAACTTAACAAAAAAAAATGATAAATAATAATTAATTTTATAAAAATAAAAAAATAAAAATAATTTAAAGATAAAGGCAAGTAACATTTTCAAGCTATATATATTAGTTTATCATAACGATATCGAGGAATTGAAGATCGCACTCAAATAAACAAAAAACACATAAAAACAACTTTAATATAAAAAAATAAAGAAAAAAAATTTCCTCCTAAATAAACTAAACAAGTAATTAAACAAATAAAAATAATACTAGAATATTCAGAAATAAATAAGAAAGCAAATAGACCACCACCATACTCAATATTAAACCCAGAAACTAACTCTCTTTCCCCCTCAGAAAAATCATAAGGAGAACGATTAGTTTCAGCTAAACAACAAGAAAACCAACAAAAAAAAACAGGAAAAGAGATAAACAAAAATCAAATTCCATTTTGACAAGAAAATAAACTTATAAATCTATAACTATCACATAAAATAAAATAAATAATTAAAAAAAAAGATAAAGAAACTTCATAAGAAATAGCTTGGGATACCCCTCGCATTCTCCCAATTATTGAATATACTCTATTAGAAGATCACCCACAAATAATCATAAAATAAACACCAATACCACAAAAACATAAAAAAAATAACAAACCATAATTAAATTCAATAAAGTTATAATAAACAGGTAATAAAACTCAACAAGCTAAAGAATAAATTAAACCCAATATAGGGCAAATAATATAAATTAAAAAATTTCTATTTATAGGTAATAAATCTTCTTTTATAAATAATTTTATACCATCAGAAAAAGGTTGTAAAAGACCTAAATAACCTACTTTATTAGGACCTTTACGCAACTGTATATAACTTAAAACCTTACGCTCAATTAAAGTAAAAAATCCCACTGAAATAAGTACTATAATTAATATAATTAAACAAACTAAATAAAAAATTACTAGATGTAACCAATCATTACCTAATTAAATTCTAAATTTAATACATATTACTCTGTCAACCTAGTAAAAAAATATAATAAAGACTATTAATTATGGTCCTTTCGTACTAATAATTAAAATAAATTTTAAGATAGAAACCAACCTGGCTTACACCGGTTTGAACTCAAATCATGTAAGATTTTAAAAGTCGAACAGACTTAACATCAAAGCTTCTACACCTTAATTATATCTTAATTCAACATCGAGGTCGCAAACTTTAATTTAAATATGAACTTTCTATTAAAATTACGCTGTTATCCCTAAGGTAATTTATCTTATAATCTTATAAAGGATCATAATTACATAAATTAATGAATTAAGAAAAAAAAGTTTTATTAATTAATCACCCCAATTAAAAATTTAAATTTAATGAATAAATTTAATCTAAAAAAAAATCAATAAATATATATTTTAAATTCTATAGGGTCTTATCGTCCCTAAAAAACAATTTAGCCTTTTAACCAAAAAATAAAATTTTAATATAAAAATTAATAAAGTTAATTTTTCATTTATCCTTTCATTCAAGTTTCCAATTAAAAAACTAATTATTATGCTACCTTTGTACAGTCAATATACTGCAGCCATTTAAATAAAATTTATCATAGGGCAGAAATTACTTTATATATAATACATAAAGAAATGTTTTTGATAAACAGTTGAAAATTAAATATGCTGAATTCATAAAACTTAAATTAAAAATTATACTTATTAAATCAATATTAAAAAATATTTAAATTATATAAAAAAGCTAAATAAAAAATTAAATCAAATAAAATTATATAAACATAAAATAATCTATTAAGAACTAAATAAAAGATTCTATTAATAATAAAAATATAAAAAAACAAATTATAATTTTATATTAAGATTATCCCTAATAAATTTAGAATTCTTATATAAAAATAAATCTAAAAAGAACTCTATAATTAAATTAAATTTTTAACAACCAGATATATAAAAGAACGTTAACATTTAACTACAATAATTAAATTAAATAAGTTTATAAAACAACTTAATAAATATAAAATTAGATATCTATTATTCGGGATTAAAAAATAAATTAATTAATAAATTCACCCTGATACAAAAGGTAATATAAATTTAACCTTTAAATTAAAAATTAACCTTAACAGTTAATTAACATACAATCTATTATACTACTAAGAAAAAAATTAAATAAAAATAAATATTATATAAATTAATCAGAAAGGAGTAAATCTTCTTACAAATGTAACTAGTAAACTTTAAATAAGCTACATTCTGAATAATCTAACCTCACCTTCCAGTAAAATTACTTTGTTACGACTTATCCAATAAGCTTGGAGTGACGGGCAATATGTACATGACTTATAGCTTAATTCATATTAAATAATTAAATAAAATTACTATCAAATCCTATTTCAAAACAAAATTAAACTTTAATATCCAAAACAAATTATAGTTAAAGTAATCCATTTAAACTTAAATAAAACTGCACCTTGACCTAATATAAATTAAATAATTAAAACAGAAAACCCCTTAAAGATTATTCATTATAGCGATATACAAGCCAAATTTAAGTATAAGCTAACGTGGTTTATCAATTAATAAACAGATTCCCCTGAAAAGATTAGTCACCGCCAAATTCTTTGAGTTTTATAGAACATACCTATTAATATTCATAATTAAATTTAAACAAAAAATAAAAGGGTATCTAATCCTAATTTAAAATTAATATTTATAATAATATTAATAAGATTCATACTAAATATATAAATTTCACCTAAATAAACTTTAAATAAAATCAAATAAAAAAACTAGATTCTATTAAAAAAATAAATTAAACTAAATTTGTATAACCGCGAATGCTGGCACAAAATTAACCTAGCTTAAAATAAATATCTGAATATTTACTAAAATAAAAATCAATATTATTTACTGTTTAAATTTAAATTATAAAAAATACATATAATTAATTCATATAAAAAATTTCTAAGACAGAATCAAACTTTCAAGTTTAAAGTCTCAAAACAGGTTCTAAACATATATTAATACTAATATATTATATCTCATAGGTATTAATAGTAACTATATACTTATACTAAATACTCATATAAAGTAAACATTCAATACATACTATATGATTACTATAATAAATATATTATCTATAAATAACATATTATATCTCATAGGTATTAATAGTAACTATATACTTATACTAAATACTCATATAAAGTAAACATTCAATACATACTATATGATTACTATAATAAATATATTATCTATAAATAACATATTATATCTCATAGGTATTAGTAGTAACTATATACTTATACTAAATACTCATATAAAGTAAACATTCAATACATACTATATGATTACTATAATAAATATATTATCTATAAATAACATATTATATCTCATAGGTATTAGTAGTAACTATATACTTATACTAAATACTCATATAAAGTAAACATTCAATACATACTATATGATTACTATAATAAATATTTTATCTATAATTAAGATATTAGTATATAAAATAGTTTAATCTATATTAATTATCTTATCATAGAATATTGATCAATTAGTTACTGTTAAACTATCTATAAAGATAATTAATTCATATATTATATTAATTTTAATTTATATTTAATACTTATGAAGTTAAGTCTTAAGTTAATTTAACTAATGATTATTACTAAATTCTATTATGATTTCATTTTAATAATATAATTAAATTCAAATTTGACTGAACATCAATAAGTATACTAATATCTCAATCTTCTTTCTTCACTTTTTTGCGTTAGGAAGAAAGAAGATTGATTTTACTACAATTCATATTCGACAGTGATGAATATAAATTCATTATATTTGATTCAAGAATTACATTATTTAAATTATTGACATATTATTCAAAATAATACTTAATTGATCTTAGATAATTACATAAACATATATTTTATTAACATTATAATTTTATTTAGAATAAAATATTTATATTATTAATTTACATTTTGATTTATTTTTGATTAGATATTTATTATATATATAGATTAGTATAATAAAAATTTCTTCTTTATTTTTAAAGCGAATAATTTTTATTTATATTTTAAATATATAGAAAATATATTTTTAACTCTGAAAATTTAGGATAGTTCATATATTCTTTACAATTATAACCTATATTTTTTATACTTAACTTTTAAATA</charSequence><tracks><track annotationCount="219"><name>Identical Repeats (10bp+)</name><annotations xmlFileData="fileData.0" fileSize="15074" /><annotationTypeFrequencies><frequency count="219"><type>repeat_region</type></frequency></annotationTypeFrequencies><coloringQualifier>Frequency</coloringQualifier></track></tracks></XMLSerialisableRootElement></originalElement><additionalXml perUser="true" /><additionalXml perUser="false"><panel viewer="Sequence View" geneiousVersion="8.1.3" additionalXmlKey="splitViewsMulti" /><panel viewer="Sequence View" geneiousVersion="7.1.8" additionalXmlKey="splitViews" /><sequenceViewOptions geneiousVersion="8.1.3" additionalXmlKey="sequenceViewOptionsMulti"><SequenceViewerState numberOfReferenceSequenceFloatingTracksBelow="0"><zoom isMinimumZoom="true" isScrolledDown="true">0.003793326208966423</zoom><SequenceViewerSelectionState><selectedRegions><element class="com.biomatters.plugins.sequenceviewer.selection.SelectedRegion"><SelectedRegion><residues><XMLSerialisableRootElement><from>13806</from><to>13949</to></XMLSerialisableRootElement></residues><sequences><XMLSerialisableRootElement><from>2</from><to>3</to></XMLSerialisableRootElement></sequences></SelectedRegion></element></selectedRegions></SequenceViewerSelectionState><SequenceViewerLocation><sequenceNumber>2</sequenceNumber><residueNumber>8018</residueNumber><xOffset>0</xOffset><yOffset>62</yOffset></SequenceViewerLocation><trackStates><Sequence sequenceNumber="0"><TrackProperties visible="true"><trackId>Identical Repeats (20bp+)</trackId></TrackProperties><TrackProperties visible="true"><trackId>Identical Repeats (18bp+)</trackId></TrackProperties></Sequence><Sequence sequenceNumber="1"><TrackProperties visible="true"><trackId>Identical Repeats (20bp+)</trackId></TrackProperties></Sequence><Sequence sequenceNumber="2"><TrackProperties visible="true"><trackId>Identical Repeats (10bp+)</trackId></TrackProperties><TrackProperties visible="true"><trackId>Identical Repeats (30bp+)</trackId></TrackProperties></Sequence><Sequence sequenceNumber="3"><TrackProperties visible="true"><trackId>Identical Repeats (10bp+)</trackId></TrackProperties></Sequence><Sequence sequenceNumber="4"><TrackProperties visible="true"><trackId>Identical Repeats (20bp+)</trackId></TrackProperties></Sequence></trackStates></SequenceViewerState><translation><option name="frame">SelectionOrAnnotation</option><option name="relativeTo">sequence</option></translation><liveAnnotators><option name="com.biomatters.plugins.featureFinder.FeatureFinder_NUCLEOTIDEOn">false</option><option name="ORF_Annotation_GeneratorOn">false</option></liveAnnotators><restrictionSites><option name="com.biomatters.plugins.restrictionAnalysis.RestrictionSiteAnnotationGeneratorOn">false</option><childOption name="com.biomatters.plugins.restrictionAnalysis.RestrictionSiteAnnotationGenerator"><childOption name="com.biomatters.plugins.restrictionAnalysis.RestrictionSiteAnnotationGenerator"><option name="excluded">(1, 15205)</option><option name="grabExcludeRangeOption">[1,15205)</option></childOption></childOption></restrictionSites></sequenceViewOptions><sequenceViewOptions geneiousVersion="8.1.3" additionalXmlKey="sequenceViewOptions"><SequenceViewerState numberOfReferenceSequenceFloatingTracksBelow="0"><zoom isMinimumZoom="true">0.016870498657226562</zoom><SequenceViewerSelectionState disableReturningSingleAnnotation="true"><selectedRegions><element class="com.biomatters.plugins.sequenceviewer.selection.SelectedRegion"><SelectedRegion><residues><XMLSerialisableRootElement><from>13382</from><to>12206</to></XMLSerialisableRootElement></residues><sequences><XMLSerialisableRootElement><from>0</from><to>1</to></XMLSerialisableRootElement></sequences></SelectedRegion></element><element class="com.biomatters.plugins.sequenceviewer.selection.SelectedRegion"><SelectedRegion><residues><XMLSerialisableRootElement><from>14222</from><to>13443</to></XMLSerialisableRootElement></residues><sequences><XMLSerialisableRootElement><from>0</from><to>1</to></XMLSerialisableRootElement></sequences></SelectedRegion></element></selectedRegions><annotation annotationIndex="2" sequenceIndex="0" trackIndex="-1" /><annotation annotationIndex="3" sequenceIndex="0" trackIndex="-1" /></SequenceViewerSelectionState><SequenceViewerLocation><sequenceNumber>0</sequenceNumber><residueNumber>9612</residueNumber><xOffset>0</xOffset><yOffset>-21</yOffset></SequenceViewerLocation><trackStates><Sequence sequenceNumber="0"><TrackProperties><trackId>Identical Repeats (10bp+)</trackId></TrackProperties></Sequence></trackStates></SequenceViewerState><translation><option name="frame">SelectionOrAnnotation</option><option name="relativeTo">sequence</option></translation><liveAnnotators><option name="com.biomatters.plugins.featureFinder.FeatureFinder_NUCLEOTIDEOn">false</option><option name="ORF_Annotation_GeneratorOn">false</option></liveAnnotators><restrictionSites><option name="com.biomatters.plugins.restrictionAnalysis.RestrictionSiteAnnotationGeneratorOn">false</option><childOption name="com.biomatters.plugins.restrictionAnalysis.RestrictionSiteAnnotationGenerator"><childOption name="com.biomatters.plugins.restrictionAnalysis.RestrictionSiteAnnotationGenerator"><option name="excluded">(1, 15372)</option><option name="grabExcludeRangeOption">[1,15372)</option></childOption></childOption></restrictionSites></sequenceViewOptions><DocumentHistory geneiousVersion="8.1.3" additionalXmlKey="DocumentHistory"><entryFields><DocumentHistoryEntryField class="com.biomatters.geneious.publicapi.documents.DocumentHistoryEntryFieldImplementation"><com.biomatters.date fieldName="Saved"><![CDATA[1563630600076]]></com.biomatters.date></DocumentHistoryEntryField><DocumentHistoryEntryField class="com.biomatters.geneious.publicapi.documents.DocumentHistoryEntryFieldImplementation"><com.biomatters.user fieldName="User"><![CDATA[Administrator]]></com.biomatters.user></DocumentHistoryEntryField><DocumentHistoryEntryField class="com.biomatters.geneious.publicapi.documents.DocumentHistoryEntryFieldImplementation"><com.biomatters.geneiousVersion fieldName="Geneious Version"><![CDATA[7.1.8]]></com.biomatters.geneiousVersion></DocumentHistoryEntryField><DocumentHistoryEntryField class="com.biomatters.geneious.publicapi.documents.DocumentHistoryEntryFieldImplementation"><com.biomatters.autogeneratedEntry fieldName=""></com.biomatters.autogeneratedEntry></DocumentHistoryEntryField></entryFields><entryFields><DocumentHistoryEntryField class="com.biomatters.geneious.publicapi.documents.DocumentHistoryEntryFieldImplementation"><com.biomatters.date fieldName="Saved"><![CDATA[1563630600092]]></com.biomatters.date></DocumentHistoryEntryField><DocumentHistoryEntryField class="com.biomatters.geneious.publicapi.documents.DocumentHistoryEntryFieldImplementation"><com.biomatters.user fieldName="User"><![CDATA[Administrator]]></com.biomatters.user></DocumentHistoryEntryField><DocumentHistoryEntryField class="com.biomatters.geneious.publicapi.documents.DocumentHistoryEntryFieldImplementation"><com.biomatters.geneiousVersion fieldName="Geneious Version"><![CDATA[7.1.8]]></com.biomatters.geneiousVersion></DocumentHistoryEntryField><DocumentHistoryEntryField class="com.biomatters.geneious.publicapi.documents.DocumentHistoryEntryFieldImplementation"><com.biomatters.autogeneratedEntry fieldName=""></com.biomatters.autogeneratedEntry></DocumentHistoryEntryField></entryFields><entryFields><DocumentHistoryEntryField class="com.biomatters.geneious.publicapi.documents.DocumentHistoryEntryFieldImplementation"><com.biomatters.date fieldName="Saved"><![CDATA[1563670318381]]></com.biomatters.date></DocumentHistoryEntryField><DocumentHistoryEntryField class="com.biomatters.geneious.publicapi.documents.DocumentHistoryEntryFieldImplementation"><com.biomatters.user fieldName="User"><![CDATA[Administrator]]></com.biomatters.user></DocumentHistoryEntryField><DocumentHistoryEntryField class="com.biomatters.geneious.publicapi.documents.DocumentHistoryEntryFieldImplementation"><com.biomatters.geneiousVersion fieldName="Geneious Version"><![CDATA[7.1.8]]></com.biomatters.geneiousVersion></DocumentHistoryEntryField><DocumentHistoryEntryField class="com.biomatters.geneious.publicapi.documents.DocumentHistoryEntryFieldImplementation"><com.biomatters.autogeneratedEntry fieldName=""></com.biomatters.autogeneratedEntry></DocumentHistoryEntryField></entryFields><entryFields><DocumentHistoryEntryField class="com.biomatters.geneious.publicapi.documents.DocumentHistoryEntryFieldImplementation"><com.biomatters.date fieldName="Saved"><![CDATA[1563670318396]]></com.biomatters.date></DocumentHistoryEntryField><DocumentHistoryEntryField class="com.biomatters.geneious.publicapi.documents.DocumentHistoryEntryFieldImplementation"><com.biomatters.user fieldName="User"><![CDATA[Administrator]]></com.biomatters.user></DocumentHistoryEntryField><DocumentHistoryEntryField class="com.biomatters.geneious.publicapi.documents.DocumentHistoryEntryFieldImplementation"><com.biomatters.geneiousVersion fieldName="Geneious Version"><![CDATA[7.1.8]]></com.biomatters.geneiousVersion></DocumentHistoryEntryField><DocumentHistoryEntryField class="com.biomatters.geneious.publicapi.documents.DocumentHistoryEntryFieldImplementation"><com.biomatters.autogeneratedEntry fieldName=""></com.biomatters.autogeneratedEntry></DocumentHistoryEntryField></entryFields><entryFields><DocumentHistoryEntryField class="com.biomatters.geneious.publicapi.documents.DocumentHistoryEntryFieldImplementation"><com.biomatters.date fieldName="Saved"><![CDATA[1564650439458]]></com.biomatters.date></DocumentHistoryEntryField><DocumentHistoryEntryField class="com.biomatters.geneious.publicapi.documents.DocumentHistoryEntryFieldImplementation"><com.biomatters.user fieldName="User"><![CDATA[Administrator]]></com.biomatters.user></DocumentHistoryEntryField><DocumentHistoryEntryField class="com.biomatters.geneious.publicapi.documents.DocumentHistoryEntryFieldImplementation"><com.biomatters.geneiousVersion fieldName="Geneious Version"><![CDATA[7.1.8]]></com.biomatters.geneiousVersion></DocumentHistoryEntryField><DocumentHistoryEntryField class="com.biomatters.geneious.publicapi.documents.DocumentHistoryEntryFieldImplementation"><com.biomatters.autogeneratedEntry fieldName=""></com.biomatters.autogeneratedEntry></DocumentHistoryEntryField></entryFields><entryFields><DocumentHistoryEntryField class="com.biomatters.geneious.publicapi.documents.DocumentHistoryEntryFieldImplementation"><com.biomatters.date fieldName="Saved"><![CDATA[1564650913368]]></com.biomatters.date></DocumentHistoryEntryField><DocumentHistoryEntryField class="com.biomatters.geneious.publicapi.documents.DocumentHistoryEntryFieldImplementation"><com.biomatters.user fieldName="User"><![CDATA[Administrator]]></com.biomatters.user></DocumentHistoryEntryField><DocumentHistoryEntryField class="com.biomatters.geneious.publicapi.documents.DocumentHistoryEntryFieldImplementation"><com.biomatters.geneiousVersion fieldName="Geneious Version"><![CDATA[7.1.8]]></com.biomatters.geneiousVersion></DocumentHistoryEntryField><DocumentHistoryEntryField class="com.biomatters.geneious.publicapi.documents.DocumentHistoryEntryFieldImplementation"><com.biomatters.autogeneratedEntry fieldName=""></com.biomatters.autogeneratedEntry></DocumentHistoryEntryField></entryFields><entryFields><DocumentHistoryEntryField class="com.biomatters.geneious.publicapi.documents.DocumentHistoryEntryFieldImplementation"><com.biomatters.date fieldName="Saved"><![CDATA[1603326366618]]></com.biomatters.date></DocumentHistoryEntryField><DocumentHistoryEntryField class="com.biomatters.geneious.publicapi.documents.DocumentHistoryEntryFieldImplementation"><com.biomatters.user fieldName="User"><![CDATA[Administrator]]></com.biomatters.user></DocumentHistoryEntryField><DocumentHistoryEntryField class="com.biomatters.geneious.publicapi.documents.DocumentHistoryEntryFieldImplementation"><com.biomatters.geneiousVersion fieldName="Geneious Version"><![CDATA[8.1.3]]></com.biomatters.geneiousVersion></DocumentHistoryEntryField><DocumentHistoryEntryField class="com.biomatters.geneious.publicapi.documents.DocumentHistoryEntryFieldImplementation"><com.biomatters.autogeneratedEntry fieldName=""></com.biomatters.autogeneratedEntry></DocumentHistoryEntryField></entryFields><entryFields><DocumentHistoryEntryField class="com.biomatters.geneious.publicapi.documents.DocumentHistoryEntryFieldImplementation"><com.biomatters.date fieldName="Saved"><![CDATA[1603326384700]]></com.biomatters.date></DocumentHistoryEntryField><DocumentHistoryEntryField class="com.biomatters.geneious.publicapi.documents.DocumentHistoryEntryFieldImplementation"><com.biomatters.user fieldName="User"><![CDATA[Administrator]]></com.biomatters.user></DocumentHistoryEntryField><DocumentHistoryEntryField class="com.biomatters.geneious.publicapi.documents.DocumentHistoryEntryFieldImplementation"><com.biomatters.geneiousVersion fieldName="Geneious Version"><![CDATA[8.1.3]]></com.biomatters.geneiousVersion></DocumentHistoryEntryField><DocumentHistoryEntryField class="com.biomatters.geneious.publicapi.documents.DocumentHistoryEntryFieldImplementation"><com.biomatters.autogeneratedEntry fieldName=""></com.biomatters.autogeneratedEntry></DocumentHistoryEntryField></entryFields></DocumentHistory><panel viewer="Sequence View" geneiousVersion="8.1.3" additionalXmlKey="splitViewso3-aqb7uac" /><sequenceViewOptions geneiousVersion="8.1.3" additionalXmlKey="sequenceViewOptionso3-aqb7uac"><SequenceViewerState numberOfReferenceSequenceFloatingTracksBelow="0"><zoom isMinimumZoom="true">0.004087518390905542</zoom><SequenceViewerSelectionState><selectedRegions /></SequenceViewerSelectionState><SequenceViewerLocation><sequenceNumber>0</sequenceNumber><residueNumber>7706</residueNumber><xOffset>0</xOffset><yOffset>104</yOffset></SequenceViewerLocation><trackStates><Sequence sequenceNumber="0"><TrackProperties visible="true"><trackId>Identical Repeats (30bp+)</trackId></TrackProperties><TrackProperties visible="true"><trackId>Identical Repeats (10bp+)</trackId></TrackProperties></Sequence><Sequence sequenceNumber="1"><TrackProperties visible="true"><trackId>Identical Repeats (10bp+)</trackId></TrackProperties></Sequence></trackStates></SequenceViewerState><translation><option name="frame">SelectionOrAnnotation</option><option name="relativeTo">sequence</option></translation><liveAnnotators><option name="com.biomatters.plugins.featureFinder.FeatureFinder_NUCLEOTIDEOn">false</option><option name="ORF_Annotation_GeneratorOn">false</option></liveAnnotators><restrictionSites><option name="com.biomatters.plugins.restrictionAnalysis.RestrictionSiteAnnotationGeneratorOn">false</option><childOption name="com.biomatters.plugins.restrictionAnalysis.RestrictionSiteAnnotationGenerator"><childOption name="com.biomatters.plugins.restrictionAnalysis.RestrictionSiteAnnotationGenerator"><option name="excluded">(1, 15312)</option><option name="grabExcludeRangeOption">[1,15312)</option></childOption></childOption></restrictionSites></sequenceViewOptions></additionalXml></geneiousDocument>
<excludedDocument class="urn">urn:local:.:63-as2k4yh</excludedDocument>
<fullDocument class="com.biomatters.iseek.application.NeedToUpgradeDummyDocumentForOldVersions" version="1.3-11" revisionNumber="0" geneiousVersion="8.1.3" geneiousVersionMinimum="6.0" PluginDocument_FormatLastChanged="6.0" PluginDocument_FormatLastExtended="6.0" PluginDocument_OldestVersionSerializableTo="6.0"><hiddenFields><override_modified_date type="date">1603326566176</override_modified_date><cache_name>This file was created using Geneious 6.0 or later.</cache_name><cache_created type="date">1603326566176</cache_created><cache_urn type="urn">urn:local:.:e-ck15otl</cache_urn><cache_plugin_document_urn></cache_plugin_document_urn><description></description></hiddenFields><fields><document_size type="bytes">30</document_size></fields><originalElement><XMLSerialisableRootElement /></originalElement></fullDocument>
</geneious>
