# Supplementary material for: Mitogenomics of five Olidiana leafhoppers (Hemiptera: Cicadellidae: Coelidiinae) and their phylogenetic implications
Source: PeerJ. 2021 Apr 27;9:e11086. doi: 10.7717/peerj.11086 (PMC8086571; doi:10.7717/peerj.11086)
Supplement: Supplemental Information 5 [file peerj-09-11086-s005.geneious › Olidiana tongmaiensis MN780583.geneious]

<?xml version="1.0" encoding="UTF-8"?>
<geneious version="8.1.3">
<versions version="8.1.3" minimumVersion="8.0"/>
<geneiousDocument class="com.biomatters.geneious.publicapi.implementations.sequence.DefaultNucleotideSequence" version="1.3-11" revisionNumber="167" geneiousVersion="8.1.3" geneiousVersionMinimum="8.0" PluginDocument_FormatLastChanged="8.0" PluginDocument_FormatLastExtended="7.1" PluginDocument_OldestVersionSerializableTo="6.0" isReferenceOnly="false"><hiddenFields><descendant_operation_record_documents type="list"><descendant_operation_record_documents type="int">0</descendant_operation_record_documents></descendant_operation_record_documents><cache_urn type="urn">urn:local:.:ot-aqh7v0a</cache_urn><nucleotideSequenceWithQualityCount type="int">0</nucleotideSequenceWithQualityCount><description>A new nucleotide sequence entered manually</description><override_cache_name>Olidiana tongmaiensis MN780583</override_cache_name><cache_plugin_document_urn></cache_plugin_document_urn><weak_referenced_documents type="list"><weak_referenced_documents type="int">0</weak_referenced_documents></weak_referenced_documents><override_description></override_description><cache_name>GZUW-12 通麦单突 -全</cache_name><override_modified_date type="date">1603326407206</override_modified_date><cache_created type="date">1546590875318</cache_created><referenced_documents type="list"><referenced_documents>urn:local:.:63-as2k4yh@0</referenced_documents></referenced_documents><trimmedSequencesCount type="int">0</trimmedSequencesCount></hiddenFields><fields><document_size type="bytes">38783</document_size><molType>DNA</molType><sequence_length type="int">15363</sequence_length><topology>linear</topology><sequence_residues>AATTAGGTGCCTGAAAAAAGGATTATTTTGATAGAATAAAAAATGCATAATTGCCCTAATTAACTGTAAAAAAAACAATAAAGTTTTACATTGAAATTCAAAAATTCAAATGCATATACATCATATTACAAAAAGATAAGCTAAATAAAGCTTTTAGGCTCATAACTTAAATATAGAATAATAAATCTTCTTTTTAATTAAATTAAACTCAACAACTTTAATATTTAAAACAATAATTCTAATTGGATTAACTATATCAATAAGAGCTAGAAACTGAATTATACTTTGGACAGGATTAGAAATAATACTTATATCATTTATTCCAATTATGAACTCAAAAAAAACAACATATTCAGAATCAATAATAAAATACTTCATCATACAAAGAATTAGATCAGCATTATTAATAATATCTATAATAATAATTCTAACCAAAATAGACAGAAAATTTATTATAATAACAGCAATGTTAATTAAACTAGCAATTGCACCAATAAATA</sequence_residues><gcPercent decimalPlacesDisplayed="1" type="percent">21.903274100110657</gcPercent><modified_date type="date">1546590875318</modified_date></fields><originalElement><XMLSerialisableRootElement cachedCountGC="3365" cachedCountAT="11998" charSequenceRevision="23" annotationsRevision="76" charSequenceValidated="true"><created type="date">1546590875318</created><name>GZUW-12 通麦单突 -全</name><description>A new nucleotide sequence entered manually</description><sequenceAnnotations><annotation><description>Control region</description><type>A+T</type><intervals><interval><minimumIndex>14200</minimumIndex><maximumIndex>15363</maximumIndex><direction>leftToRight</direction></interval></intervals><qualifiers><qualifier><name>created by</name><value>User</value></qualifier></qualifiers></annotation><annotation><description>ACTAACTTATATAGAACTATTTTTATAAATAAAAATCAAAATA</description><type>Editing History Deletion</type><intervals><interval><minimumIndex>1</minimumIndex><maximumIndex>0</maximumIndex><direction>none</direction></interval></intervals><qualifiers><qualifier><name>Original Bases</name><value>ACTAACTTATATAGAACTATTTTTATAAATAAAAATCAAAATA</value></qualifier></qualifiers></annotation><annotation><description>16S</description><type>rRNA</type><intervals><interval><minimumIndex>12222</minimumIndex><maximumIndex>13401</maximumIndex><direction>rightToLeft</direction></interval></intervals><qualifiers><qualifier><name>created by</name><value>User</value></qualifier></qualifiers></annotation><annotation><description>12S</description><type>rRNA</type><intervals><interval><minimumIndex>13469</minimumIndex><maximumIndex>14199</maximumIndex><direction>rightToLeft</direction></interval></intervals><qualifiers><qualifier><name>created by</name><value>User</value></qualifier></qualifiers></annotation><annotation><description>Extracted region from Consensus</description><type>extracted region</type><intervals><interval><minimumIndex>10251</minimumIndex><maximumIndex>13550</maximumIndex><direction>leftToRight</direction></interval></intervals><qualifiers><qualifier><name>Extracted interval</name><value>2679 -&gt; 5978</value></qualifier></qualifiers></annotation><annotation><description>Extracted region from Consensus</description><type>extracted region</type><intervals><interval><minimumIndex>14200</minimumIndex><maximumIndex>15226</maximumIndex><direction>leftToRight</direction></interval></intervals><qualifiers><qualifier><name>Extracted interval</name><value>15317 -&gt; 16343</value></qualifier></qualifiers></annotation><annotation><description>Extracted region from Consensus</description><type>extracted region</type><intervals><interval><minimumIndex>13551</minimumIndex><maximumIndex>14198</maximumIndex><direction>leftToRight</direction></interval></intervals><qualifiers><qualifier><name>Extracted interval</name><value>10378 -&gt; 11025</value></qualifier></qualifiers></annotation><annotation><description>Extracted region from Consensus</description><type>extracted region</type><intervals><interval><minimumIndex>1281</minimumIndex><maximumIndex>1898</maximumIndex><direction>leftToRight</direction></interval></intervals><qualifiers><qualifier><name>Extracted interval</name><value>43 -&gt; 660</value></qualifier></qualifiers></annotation><annotation><description>Extracted region from Consensus</description><type>extracted region</type><intervals><interval><minimumIndex>1899</minimumIndex><maximumIndex>2513</maximumIndex><direction>leftToRight</direction></interval></intervals><qualifiers><qualifier><name>Extracted interval</name><value>46 -&gt; 660</value></qualifier></qualifiers></annotation><annotation><description>Extracted region from Consensus</description><type>extracted region</type><intervals><interval><minimumIndex>750</minimumIndex><maximumIndex>1280</maximumIndex><direction>leftToRight</direction></interval></intervals><qualifiers><qualifier><name>Extracted interval</name><value>130 -&gt; 660</value></qualifier></qualifiers></annotation><annotation><description>Extracted region from Consensus</description><type>extracted region</type><intervals><interval><minimumIndex>15227</minimumIndex><maximumIndex>15363</maximumIndex><direction>leftToRight</direction></interval></intervals><qualifiers><qualifier><name>Extracted interval</name><value>981 -&gt; 1117</value></qualifier></qualifiers></annotation><annotation><description>Extracted region from A00682:27:HFC55DSXX:2:1608:6524:20807 1:N:0:ACTACGG+ACTACGG</description><type>extracted region</type><intervals><interval><minimumIndex>7713</minimumIndex><maximumIndex>7737</maximumIndex><direction>leftToRight</direction></interval></intervals><qualifiers><qualifier><name>Extracted interval</name><value>90 -&gt; 114</value></qualifier></qualifiers></annotation><annotation><description>ND5</description><type>CDS</type><intervals><interval><minimumIndex>6110</minimumIndex><maximumIndex>7777</maximumIndex><direction>rightToLeft</direction></interval></intervals><qualifiers><qualifier><name>created by</name><value>User</value></qualifier></qualifiers></annotation><annotation><description>COI</description><type>CDS</type><intervals><interval><minimumIndex>1332</minimumIndex><maximumIndex>2867</maximumIndex><direction>leftToRight</direction></interval></intervals><qualifiers><qualifier><name>created by</name><value>User</value></qualifier></qualifiers></annotation><annotation><description>ND4</description><type>CDS</type><intervals><interval><minimumIndex>7838</minimumIndex><maximumIndex>9148</maximumIndex><direction>rightToLeft</direction></interval></intervals><qualifiers><qualifier><name>created by</name><value>User</value></qualifier></qualifiers></annotation><annotation><description>CYTB</description><type>CDS</type><intervals><interval><minimumIndex>10039</minimumIndex><maximumIndex>11160</maximumIndex><direction>leftToRight</direction></interval></intervals><qualifiers><qualifier><name>created by</name><value>User</value></qualifier></qualifiers></annotation><annotation><description>ND2</description><type>CDS</type><intervals><interval><minimumIndex>197</minimumIndex><maximumIndex>1150</maximumIndex><direction>leftToRight</direction></interval></intervals><qualifiers><qualifier><name>created by</name><value>User</value></qualifier></qualifiers></annotation><annotation><description>ND1</description><type>CDS</type><intervals><interval><minimumIndex>11217</minimumIndex><maximumIndex>12155</maximumIndex><direction>rightToLeft</direction></interval></intervals><qualifiers><qualifier><name>created by</name><value>User</value></qualifier></qualifiers></annotation><annotation><description>COIII</description><type>CDS</type><intervals><interval><minimumIndex>4535</minimumIndex><maximumIndex>5312</maximumIndex><direction>leftToRight</direction></interval></intervals><qualifiers><qualifier><name>created by</name><value>User</value></qualifier><qualifier><name>modified by</name><value>User</value></qualifier></qualifiers></annotation><annotation><description>COII</description><type>CDS</type><intervals><interval><minimumIndex>2934</minimumIndex><maximumIndex>3609</maximumIndex><direction>leftToRight</direction></interval></intervals><qualifiers><qualifier><name>created by</name><value>User</value></qualifier></qualifiers></annotation><annotation><description>ATP6</description><type>CDS</type><intervals><interval><minimumIndex>3895</minimumIndex><maximumIndex>4533</maximumIndex><direction>leftToRight</direction></interval></intervals><qualifiers><qualifier><name>created by</name><value>User</value></qualifier><qualifier><name>modified by</name><value>User</value></qualifier></qualifiers></annotation><annotation><description>ND6</description><type>CDS</type><intervals><interval><minimumIndex>9552</minimumIndex><maximumIndex>10034</maximumIndex><direction>leftToRight</direction></interval></intervals><qualifiers><qualifier><name>created by</name><value>User</value></qualifier></qualifiers></annotation><annotation><description>ND3</description><type>CDS</type><intervals><interval><minimumIndex>5375</minimumIndex><maximumIndex>5728</maximumIndex><direction>leftToRight</direction></interval></intervals><qualifiers><qualifier><name>created by</name><value>User</value></qualifier></qualifiers></annotation><annotation><description>ND4L</description><type>CDS</type><intervals><interval><minimumIndex>9148</minimumIndex><maximumIndex>9423</maximumIndex><direction>rightToLeft</direction></interval></intervals><qualifiers><qualifier><name>created by</name><value>User</value></qualifier></qualifiers></annotation><annotation><description>ATP8</description><type>CDS</type><intervals><interval><minimumIndex>3746</minimumIndex><maximumIndex>3895</maximumIndex><direction>leftToRight</direction></interval></intervals><qualifiers><qualifier><name>created by</name><value>User</value></qualifier></qualifiers></annotation><annotation><description>Lys</description><type>tRNA</type><intervals><interval><minimumIndex>3610</minimumIndex><maximumIndex>3681</maximumIndex><direction>leftToRight</direction></interval></intervals><qualifiers><qualifier><name>created by</name><value>User</value></qualifier><qualifier><name>modified by</name><value>User</value></qualifier></qualifiers></annotation><annotation><description>-Phe</description><type>tRNA</type><intervals><interval><minimumIndex>6041</minimumIndex><maximumIndex>6110</maximumIndex><direction>rightToLeft</direction></interval></intervals><qualifiers><qualifier><name>created by</name><value>User</value></qualifier></qualifiers></annotation><annotation><description>Arg</description><type>tRNA</type><intervals><interval><minimumIndex>5787</minimumIndex><maximumIndex>5855</maximumIndex><direction>leftToRight</direction></interval></intervals><qualifiers><qualifier><name>created by</name><value>User</value></qualifier></qualifiers></annotation><annotation><description>Gln</description><type>tRNA</type><intervals><interval><minimumIndex>64</minimumIndex><maximumIndex>130</maximumIndex><direction>rightToLeft</direction></interval></intervals><qualifiers><qualifier><name>created by</name><value>User</value></qualifier><qualifier><name>modified by</name><value>User</value></qualifier></qualifiers></annotation><annotation><description>Met</description><type>tRNA</type><intervals><interval><minimumIndex>130</minimumIndex><maximumIndex>196</maximumIndex><direction>leftToRight</direction></interval></intervals><qualifiers><qualifier><name>created by</name><value>User</value></qualifier></qualifiers></annotation><annotation><description>Leu</description><type>tRNA</type><intervals><interval><minimumIndex>2868</minimumIndex><maximumIndex>2933</maximumIndex><direction>leftToRight</direction></interval></intervals><qualifiers><qualifier><name>created by</name><value>User</value></qualifier><qualifier><name>modified by</name><value>User</value></qualifier></qualifiers></annotation><annotation><description>Leu</description><type>tRNA</type><intervals><interval><minimumIndex>12156</minimumIndex><maximumIndex>12221</maximumIndex><direction>rightToLeft</direction></interval></intervals><qualifiers><qualifier><name>created by</name><value>User</value></qualifier></qualifiers></annotation><annotation><description>Asn</description><type>tRNA</type><intervals><interval><minimumIndex>5853</minimumIndex><maximumIndex>5917</maximumIndex><direction>leftToRight</direction></interval></intervals><qualifiers><qualifier><name>created by</name><value>User</value></qualifier></qualifiers></annotation><annotation><description>Ser</description><type>tRNA</type><intervals><interval><minimumIndex>11159</minimumIndex><maximumIndex>11223</maximumIndex><direction>leftToRight</direction></interval></intervals><qualifiers><qualifier><name>created by</name><value>User</value></qualifier></qualifiers></annotation><annotation><description>Glu</description><type>tRNA</type><intervals><interval><minimumIndex>5977</minimumIndex><maximumIndex>6040</maximumIndex><direction>leftToRight</direction></interval></intervals><qualifiers><qualifier><name>created by</name><value>User</value></qualifier></qualifiers></annotation><annotation><description>Trp</description><type>tRNA</type><intervals><interval><minimumIndex>1149</minimumIndex><maximumIndex>1212</maximumIndex><direction>leftToRight</direction></interval></intervals><qualifiers><qualifier><name>created by</name><value>User</value></qualifier></qualifiers></annotation><annotation><description>Asp</description><type>tRNA</type><intervals><interval><minimumIndex>3681</minimumIndex><maximumIndex>3744</maximumIndex><direction>leftToRight</direction></interval></intervals><qualifiers><qualifier><name>created by</name><value>User</value></qualifier></qualifiers></annotation><annotation><description>Tyr</description><type>tRNA</type><intervals><interval><minimumIndex>1261</minimumIndex><maximumIndex>1323</maximumIndex><direction>rightToLeft</direction></interval></intervals><qualifiers><qualifier><name>created by</name><value>User</value></qualifier><qualifier><name>modified by</name><value>User</value></qualifier></qualifiers></annotation><annotation><description>Thr</description><type>tRNA</type><intervals><interval><minimumIndex>9426</minimumIndex><maximumIndex>9488</maximumIndex><direction>leftToRight</direction></interval></intervals><qualifiers><qualifier><name>created by</name><value>User</value></qualifier></qualifiers></annotation><annotation><description>Ile</description><type>tRNA</type><intervals><interval><minimumIndex>1</minimumIndex><maximumIndex>62</maximumIndex><direction>leftToRight</direction></interval></intervals><qualifiers><qualifier><name>created by</name><value>User</value></qualifier><qualifier><name>modified by</name><value>User</value></qualifier></qualifiers></annotation><annotation><description>Gly</description><type>tRNA</type><intervals><interval><minimumIndex>5313</minimumIndex><maximumIndex>5374</maximumIndex><direction>leftToRight</direction></interval></intervals><qualifiers><qualifier><name>created by</name><value>User</value></qualifier><qualifier><name>modified by</name><value>User</value></qualifier></qualifiers></annotation><annotation><description>Val</description><type>tRNA</type><intervals><interval><minimumIndex>13407</minimumIndex><maximumIndex>13468</maximumIndex><direction>rightToLeft</direction></interval></intervals><qualifiers><qualifier><name>created by</name><value>User</value></qualifier><qualifier><name>modified by</name><value>User</value></qualifier></qualifiers></annotation><annotation><description>Ala</description><type>tRNA</type><intervals><interval><minimumIndex>5727</minimumIndex><maximumIndex>5787</maximumIndex><direction>leftToRight</direction></interval></intervals><qualifiers><qualifier><name>created by</name><value>User</value></qualifier><qualifier><name>modified by</name><value>User</value></qualifier></qualifiers></annotation><annotation><description>His</description><type>tRNA</type><intervals><interval><minimumIndex>7778</minimumIndex><maximumIndex>7838</maximumIndex><direction>rightToLeft</direction></interval></intervals><qualifiers><qualifier><name>created by</name><value>User</value></qualifier></qualifiers></annotation><annotation><description>Pro</description><type>tRNA</type><intervals><interval><minimumIndex>9489</minimumIndex><maximumIndex>9549</maximumIndex><direction>rightToLeft</direction></interval></intervals><qualifiers><qualifier><name>created by</name><value>User</value></qualifier></qualifiers></annotation><annotation><description>Ser</description><type>tRNA</type><intervals><interval><minimumIndex>5917</minimumIndex><maximumIndex>5976</maximumIndex><direction>leftToRight</direction></interval></intervals><qualifiers><qualifier><name>created by</name><value>User</value></qualifier></qualifiers></annotation><annotation><description>Cys</description><type>tRNA</type><intervals><interval><minimumIndex>1204</minimumIndex><maximumIndex>1260</maximumIndex><direction>rightToLeft</direction></interval></intervals><qualifiers><qualifier><name>created by</name><value>User</value></qualifier></qualifiers></annotation></sequenceAnnotations><charSequence>AATTAGGTGCCTGAAAAAAGGATTATTTTGATAGAATAAAAAATGCATAATTGCCCTAATTAACTGTAAAAAAAACAATAAAGTTTTACATTGAAATTCAAAAATTCAAATGCATATACATCATATTACAAAAAGATAAGCTAAATAAAGCTTTTAGGCTCATAACTTAAATATAGAATAATAAATCTTCTTTTTAATTAAATTAAACTCAACAACTTTAATATTTAAAACAATAATTCTAATTGGATTAACTATATCAATAAGAGCTAGAAACTGAATTATACTTTGGACAGGATTAGAAATAATACTTATATCATTTATTCCAATTATGAACTCAAAAAAAACAACATATTCAGAATCAATAATAAAATACTTCATCATACAAAGAATTAGATCAGCATTATTAATAATATCTATAATAATAATTCTAACCAAAATAGACAGAAAATTTATTATAATAACAGCAATGTTAATTAAACTAGCAATTGCACCAATAAATATATGATTTATCTCCTCATTAGAAGGAATTAATACAGAAATATTAATAACAGTGTTAATTACTATAAAAATTACACCTTTAATAATTATATCATATATAAACTTAAAATTAAATATAATTATTATATACTCAATAGTAACTACAACAATATTAATTATTAATCAAACATCAATAAAAAAAATCATTGGTCATTCATCAATCTTTAACTTAACATTATTACTAAGACTAGTTTCAATATCATCAATATGAATATATTATTTATTAATCTACTCAATAATAACTATATCAATTATTAATATAATTAAAACAATTAAAATTAAATTTATTAATCAACTTATTATAAGAGAACAATCAAAAATTATAAAATTAAATTTATGAATTTTAATAATATCATTTATAGGTATACCACCATTTTTAGGATTCATAAACAAAATTATAGTATTTGAAGCATTAATAAACATAAAAGAATTAACAATTTTAATAGTAATAATTATATCCTCAATAAGAATTGCATTTACATACATACGATTATCATATACATCAATAATAATAATATCAATAAAAATAAAATGAGAAACAATTAATAAAAATAAGATAAAAATACTAATAATTACCATAATTAATTTAATTACATTAATACAATTAATCTAAGACTTTAAGTTATATAAACTATTAACCTTCAAAGTTTAAAATATCAATTAAGATAAGCCTTAACCATTCATTAAATTTGCAATTTAATATTTTATATAAACTATAAGACTTATTAAGAGAAATTAAATCCATAAATAAACTTACAATTTATCACCTTATTCGGACACCTTAACAAAAATTAATGAATAAATGATTGTTTTCAACTAATCACAAAGACATCGGAACACTATACTTTATATTTGGAATATGATCCGGAATAATAGGAATAATACTAAGAATAATCATTCGAACAGAATTAACACAACCAGGATCATTCTTAAATAATGATCATCTATATAATGTTATTGTAACATCACACGCATTAATTATAATTTTCTTTATAGTTATACCAATTATAATTGGAGGATTTGGTAATTGACTACTTCCTATTATAATTGGAGCACCAGACATAGCATTTCCACGATTAAATAATATAAGATTCTGACTCCTACCACCATCAATTATTATACTAATTTCAAGATCATTAATTGATTCAGGTGTAGGGACAGGTTGAACTTTATACCCCCCCTTATCATCAAATATTTCAAGATCTGGTATTAGAATTGACATTTCAATTTTCTCACTTCATATAGCAGGAATCTCATCAATCCTAGGTGCATTAAACTTTATTACTACAGTAATAAACATACGAACACCCGGAATAATAATGGATAAAACACCATTATTTGTATGATCAGTACTAATTACAGCAGTATTATTATTAATTTCACTACCAGTACTAGCAGGGGCAATTACAATATTATTAACGGACCGGAACCTAAACACAACATTCTTTAATCCAGCAGGAGGGGGAGACCCTATTCTATATCAACATCTATTTTGATTCTTTGGTCACCCTGAAGTATATATTTTAATTTTACCAGGATTTGGTTTAATCTCTCATATTATCAATAAAGAAAGAGGAAAAAATGAATCATTTGGATACCTTGGAATAGTATATGCTATAATCTCAATTGGATTACTTGGGTTTGTAGTTTGAGCACACCACATATTTACTGTTGGAATAGATGTAGATACACGAGCCTACTTTACCTCAGCAACAATAATTATTGCCGTGCCAACAGGAATTAAAGTATTTAGATGAATTGCAACAATAAACGGGTCATTTAAAAAATCATCTATTCAAATACTATGATCATCAGGATTCGTTTTCCTATTTACACTTGGAGGATTAACAGGAATCGTATTATCAAATTCATCTATTGACATCATTATACATGATACATACTATGTAGTAGCACATTTCCATTACGTTTTATCTATAGGTGCTGTATTTGCTATCATTGCAGGATTTATTCACTGATTCCCCCTAATAACTGGATTAACAATAAACAACAAATGATTAAAAATTCAATTCTCATTAATATTTATCGGAGTAAATATAACATTTTTCCCACAACACTTTCTAGGTATAAACGGAATACCACGACGATACTCAGACTACCCTGACATATTTACACAATGAAACATAATTTCATCAATAGGAAGAACTACTTCAATTATTAGAATTATACTATTAATATTTATTATTTGAGAATCAATACTAGCCAAACGACTAATTATATTTTATAATAGAAACTCTACATCAATTGAATGACTTCAAAAACTACCACCAAGAGAACACTCATATAGAGAATTACCAATAGTAACAAACTAATTTAAAGTGACAGAAATAATGTAATGAACTTAAAATTCATATATAAGTAAAAATACTTCTTTAAAAATAAAATGACTAAACATAATATTCCAAGACCCCTCATCACCAATAATAGAGCAACTAATTACACTACATGATCACATTATAATAATCTTAACAATAATTACAATTTTAGTATTTTATATAATATACTCAATTCTAATAAATAAAATAGTAAACCGATTTATTATTGAAGGACAAATAATTGAATTCATCTGAACTATCACACCAGCATTAATACTTGTAATAATTGCATTACCATCACTACGAACACTGTACTTAATTGAAGAAAGTAATAAACCTATACTTACAATTAAAGCTCTAGGACACCAATGATACTGATCATATGAATATTCAGACCTAAATAATATTGAAATAGAATCATACATAAAAACAAATTCAGATCTATTAGAAAATGAAATACGATTATTAGAAACAGATTATCAAATAATTATACCATTCAACACTCCTATTCGAATTTTAACTTCATCAACAGATGTAATTCATTCATGAACCATTCAATCAATAGGAATTAAAATTGACGCATCACCAGGACGAATTAACCAAGCTAATTTATTTATCTCAAAACCAGGAATTTACTATGGACAATGTTCAGAAATTTGTGGAGCAAACCATAGATTCATACCAATTATAACAGAAGTTATTAATATAAAATCATTCATAAAATGAATTAAAAACAATTCATTAGATAACTTAAATACAAGTAATGATCTCTTAAATCAAATTATAGTAGATTAGTAACTACTTCTAATGAAAGTTTTAGTTTAATATAAAACAATCCTTTGTCAAAGGATAAAAATAATAATTATAAACTTTTCATCCCACAAATATCACCATCATGATGGATAATAATCATTATTAGAACAACAATCATACTTATATACATAATTTCAATTAAATTCCATAATATTAATTACAAAATAACCTTAAAAGAAAAAAACATAAAATACAAAAACTGAAAATGATAATAAATTTATTTTCAACATTTGATCCATCTACAGGAATAATATCAATAAACTGAATATCTATAATTATTCCAATCACAATAATACCAATTAAATTCTGAAATAATTTGAATAAAACAATACTAATTATAGAAAAAATAAATAAAATAATATTAAATGAAATCAAAGCATCACTTAAATTGAAAGGATCATCAATTATAATAATCAGATTAATAATAATAATCTTAATAACAAACATTAATGGACTATTACCATATGTATATACATCATCAGCACAAATCTCATTTTCTATAGCAATAGCATTGCCTTTATGAATTTCAGGGATAATATATGGATGATTAAATAAACCAAAATCAATATTTATTCATCTAATTCCTATAGGAACTCCACCTATTTTAATACCATTCATAGTTATAATCGAATCTATCAGAAATATTATTCGACCAGGTTCACTAGCAATCCGTTTAAGAGCTAATATAATTGCTGGACATCTAATTATAGCACTACTAGGATCAAATACAAATTTAATAACAATCTTAATTATAATATTTATAACACTAATAATTTTTGAAACAGCAGTATCAATAATTCAAGCATATGTATTCATAACCTTAATTAACTTATACTCTAGAGAAATTTAAAATGAATAATCACCCATTCCACCTAGTAGATAATAGACCTTGACCAATTACAACATCAATAGGATTACTTACAATAACATCAGGATTAACAATAATATTTATAAAAAGAGAATACATAACATTAATTATAGGAATAATAATTACTACAATATCAGCTATACAATGATGACGAGATGTTATCCGTGAATCAACATATCAAGGACTACATACAAAAAAGGTAATAACAAGAATAAAATTAGGTATGATATTATTTATCTTATCAGAAATTATATTCTTTGTATCATTTTTTTGAACATTCTTTCATAGAAGTTTATCCCCTGCAATTGAAATTGGAATACAATGACCACCTAAATGTATTAAAACATTTAACCCTATAAACATCCCACTACTAAATACAATAATTTTATTATCATCAGGAATCTCAATTACATGAGCTCATAATGCTATCTTAATGAAAAACTGAACAGCAACAATAAAAAGAATCAAAATTACAATTATCTTAGGAATCTACTTTTCTATAATTCAAGCAATTGAATATTATGAAGCAACATTCTGCATTTCAGATTCAATTTATGGATCAACATTCTTCTTAATTACAGGATTTCACGGAATCCACGTAATTATTGGAACTATATTTATTATAGTAACAATAAAACGAATAATAAGTTTTCACTTCTCATCATATCACCACATTGGATTTGAAACATCAGCATGATACTGACATTTTGTAGACGTAGTATGATTATTCCTTTACATTTCAATTTACTGATGAGGTAGATACTTATTTAGTATATAAAAGTATATAAAGCTTCCAACTTTAAGGTTTAATTTAAAATAAGTAATAATATTAATAATTTCCTATATAACAATAACATTAATGTTAACAATATTAATAATATTAATAATAAAAATAATTACAAAAAAATCAATCATTGACTTAAATAAATCATCCCCATTTGAATGCGGAATAAATACAATCTCATACAAACGACTCCCATTCTCATCCCACTTTTTCTTAATTGCAGTAATCTTCTTGATTTTTGATATTGAAATCATTATAATTTCACCAACAATCATAACCATAAAAACCTCAAGACCTATAATATGAATAATTACATCATTTTCATTTATTACAATTATTATTATAGGTTTATATTATGAATGATCAAACGGACTAATTAAATGATCAAAATAGGATTATAGTTAAAAATAACATTCAAATTGCAATTGAAAAGTACATAAATGTTGATCTTAAACATAGAAGTAAAATAAAAATTACAATTAGTTTCGACCTAATATAAGAGAAAATAACTCCATGTTTAATTGAAGCCAAAACAGAGGCATCTTATTGTTAATAAGATAATTGACCTTAATTCCAATTAAAAGAGATATTTAAAGAAATAGCTGCTAACTAATTTCTAAGCGAATAACGTTTATCTCTTATTCTTGTAGTTTATTAAAAACAATTTAATTTCAATAAATAAAAAGAATTAATTCTCAAGAATTCTATTCCTAGTAAAATAAATTTACTCATTAACATTTTCAATATTAAACTCTAAAATATAAGCTATAAGAATTAAAATATAAATAATAAAGAAAAACCCATTATAAATAAAATATAATTAAAACCCCCCAAAAAAATCCATTGTAAAAAATTAGATAAATAAGGAAAATATAAACATAAACCCATTAACCCATAATATTCCCCTCAAAAAAGAAAATCAACAAGACCTTTACTATATATATATATGTACATATATATATATGGAACAAAACCATTAATAAATCACATTCTAGAATTCAAACTTACATAACAAACACTAAAAATAAAATTAAATGAAATAAATTCATAAACTAACCAAAATCTAAGAAAAATAAAAATAATAATTATAAATTTAATATATAAAGGAAAATAAATAAAAAAAACATCAAAACCTACAACCCAATTAAAAAAACAACCAAAAAAAACTCTCAATAAAGATAAAAAAAAAACTCTAAACTTCATTAAATCAAAAGAATCACCAATAAAATACATACAAAAACCTGAATTAACAATTATTCTATAATAAAACAAACGTAAACTATAAAACATAGTTAAACATAAAGAAATATATACTAAAATATAAATTAATAAATTTAAACCTGAACTTAAAGAATACTCAATTAAAAGGTCCTTAGAATAAAATCCAGATAAAAAAGGAATACCACACAAACTTAGTCAAGAAATATTAAAACAAGAAGAAGTCAAAGGTATAACATTACTTATAGAACTCATTATACGAATATCTTGAACATCACCTATAAAATAAATAAAAATTCCTGAACACAAAAACAATAAAGACTTAAATACAGCATGTCTTAATAAATGAAAATATCTTAAATCAACTAAACCTATAAATAAAGAAAACATTATTAAACCTAACTGACTTAAAGTTGAATAAGCAACAACCCTTTTTAAATCAAATTCAAATAAAGCACAAAATGAAGACATAATAATAGTAATAAAACTAATAAACAAAAATAAATAATTTAAATAAAAAAATACATTAAAAAAACGAATTAATAAATAAACACCTGCAGTAACTAATGTTGAAGAATGAACTAAAGCTGATACAGGAGTGGGTGCAGCTATTGCTGCAGGTAACCAACAAGAAAAAGGAATCTGAGCTCTCTTGGTAAAAGATGAAATAAAAATTAAATAATAAATCTCTGAATTATAAATGAACCTATTAAAAATAAAATGTCAACCCCCATAAGAAACAACCCAACCAATACAAATTAAAATACCAATATCACCTAAACGATTTGTTAAACAAGTAATAATTCCAGATAAATATCTCCTTAAAGAATTATAATAAACAACTAAACAAAAAGAAACTAAACCTAATCCATCTCAACCTAACATAATTCTAATTAAATTAGGACTAATAATTATTAAAAACATTCTTAAAATGAATAAAATAACTAAATATAAAAAACGAATTATAGAATAACTATAAAATCCTATATACTGCCATCTATAAAGAACTACTATAGAAGAAATAATTATAATTAATGAACAAAAAAATATAGAAACCCAATCAATCAAAATTAAATAAATAAATTCAACTCCTCCTAACCCAAATACCCTATACTCCAATATAATTGAACAATCATTTATTAAAAAATAAAACCCTATCAAAAAAAAAAAAAAAAAAAAAAAAAGAAAGATAACCCAATATAAATAAACCTTATATAAAAAAATAACTTAGAGTAAAAACTTCTCAAAGACCACAACTTTGTATTTTAAATTAAACTACCCAAGCTAAAAAATATCAATTAAAAGAATAACAGCAATTAATATAAACACATGAACCGTGCTAATTAAAAATTCACAAACAAAGCCTGAATTGAAACTAAATGAATACATAAATATACCATGCTGACTATAAAGGTATAAATACACACAAAAACATGATCCAAAAAAAGAAATAAAAAAAAAATATAAGCCTGAAAATCCTCAATATTCAATTATACTTCTTAAAATCAATAATTCTCCAATAAAATTTAATCTAGGAGGACAACTCATATTAAATATACATAGTAAAAACCAAAAAATAGAGATACTTGGTATGTATAATACTATACCTTTAATTAAAAAAAAACTACGTCTATTTAGACGTGAATAAAAAATATTAGCTAAACAGAATAAACCAGAAGAACAAGCACCATGCCCAAACATTAAAACATAAGAACCAACTAAACCAAACAAATTTATTCTAAGCAAACCTAATAAACATAACCCTATATGAGAAATAGATGAATAAGCTACTATTCTCCTTATATCCCCTTGAATTAAACAAATTAATCTTACAATTAATGAACCACAAATTACCAAAGAATAAAAAACATAAGAATTATAAAAAAAACCAAATTCAAATATATATATAAACCGAATAATACCATAACCACCTAATTTTAATATTAAACCTGCTAAAATTATTGAACCGGCAACTGAGGCCTGAACATGAGCCTTTGGTAATCAAAAATGAAGTATAAATATAGGAGCCTTAACTAAAAAAGAAAACATTATAATAAAATATAATAAAAATCTTATTCTAAAACAATTTAAATAATCAAAAAAAAAGGAATAAAAAAATCTATACAAATAAAGAATTAAAAGAAAAAAAGGAAGAGATGAAAAAACTGTATAAAACAATAAATATATACCTGATATTAAACGCTCAGGCTGATAACCTCAACCTAATAATATAATAATTATAAAAATTAATCTTAATTCAAAAAATAAATACATAAAAAAAACATTTAAAGAAAAAAAAAACAAAATAATTCTTAATGATAAAAACAAACTTACTCTTAAAAAAAGATTTATATCAATTGACAACTTAACTAAATTTCTTCTAACAATCATTAAATTCAAAATAATTAAACATAACATCACAAGACCAAAAGAAATATAATCCAAGCCAAAATCATAAAAAATCATACTAAAATACAAATTAATATTTACATTAAATATAAATATAAAAAAAACAATAGAAAACATAAACTGAAATAAATATCAACAATTAAATATAAATAAATTAAGGATCAAACTAAACATATATAAAATTATTATCATTTAAATATAATATTTAAATAATCATTACCGTGATTACGAATTATTACAACAATAATAGATAAACCTATAACACTCTCACAAACATAAAATATTATTAAATACAAATAAATATAAGAAACTAATCTATATAATAAACTTATTATAATTAAAATCAATAAAGACAAAACAATAAATTCTAAAACTATTAAAGTTAACAAAACATGCTTTCGTATATAAATTAAAGATATTAAACTAATAAAATAAATATAATAAACAAAATATAAACTCATAAGTTTTAATAATTTAATGAAAATATTAATCTTGTAAATTAAACTTAAGCTAAGCTTTTAAAACATCAGTAGAAAAAGAAATATCTTAAGCCTCCAAAACCTAAATTTTAATTAAACTATCTACTGAAATTAAAAGAATACTTATCAAGACAATAATTATACTAGCATTAATTACGCCTATAACCTATAATCCATTACAAATAGGTATTATTTTATTAATTCAAGCTTTACTAACAACAATTCTAATTAATACAATGATAACATCATCATGATTCAGACTAATCACATTTATTATAATAATTGGAGGGCTATTAATTCTATTTACATATATAAGAAGAATTGCATCCAATGAAAAAATTAAATTAAAATTAAATTTAACATTAATATTAATAATCTTAACATTTCCTATGGATGAAATATTAATTAATCAAGTAAACGAAATACAAAATATTTCAATCCTAAAGAATGAAATAATCACACTATCTAAAATATTCAATTTTAAAACCATATACATATCAATATTTATAATTATATATCTTCTATTAGCAATAATTATAGTATCAAAAATAATTAAAACTTATAAAGGACCTCTTCGATCTAAATATGAATAAATCAATTCGAAAAAAAAACATCATAAACGTAATCAATAATATATTAATTGATTTACCAACCCCATCTAACATTTCATTATGATGAAACTTTGGATCAATATTAGGAACATGTCTAATAATACAATTAATCTCAGGAATTATATTATCAATACACTATTCACCCAATACTATAATAGCATTCGACTCCATTAGACATATCATACGTAACGTTAATTATGGGTGAATTATACGAACAATTCACTCTAATGGTGCATCACTATTCTTCATTTGCCTATACCTACATACAGGACGGGGTATATATTATGGATCATATAAATTAATTTATACTTGAATAATTGGAGTAATTATTATACTATTAACAATAATAACAGCATTTTTAGGATACGTACTACCATGAGGTCAAATATCATTTTGAGGAGCTACAGTAATTACGAATTTAATATCAGCAATTCCTTATATTGGTAATAATATAGTAATATGAATTTGAGGGGGTTTTGCAGTTGATAACGCAACATTATCTCGATTCTTTAGACTACATTTTACTATACCTTTTATTATCTCTATAATAGTAATTATCCATTTAACATTTCTTCACCAAACAGGTTCAACAAATCCTCTAGGAATAAACTCAAACATTGATAAAATTCCATTTCATCCATTCTTTTCAACTAAAGACATAATAGGGCTAACAATTATAATAATAATAATGTTAATATTAAACTTCTATAAACCATATATATTAATAGACCCTGACAATTTTAATCCTGCTAATCCTATAGTTACACCAATTCATATTCAACCAGAATGATATTTTTTATTTGCTTATGCAATTCTACGGTCAATCCCCAACAAACTAGGAGGAGTAATAGCATTACTTATATCAATTCTTATATTAATTTTTATCCCTATATCTACAAAATCAAAATTTAAAGGTATAAACTTTTACCCATTAAATCAAATAATATTCTGAATATTCTTAACAACAGTAATTATATTAACATGAATTGGAATAAAACCAGTAGAAATACCATACACTGACATTGGTATAATAATAACAATAATATACTTTATATATTTTATTTTTAATCCTATAATATTAAAAATCTGAGATATTTTAATTTCATAGTTAATTAGCTTATAATAAAGCATGTATTTTGAAAATACAATAAAGACTAACATTTATTAACTTAATAAAAAAAAATGATAAATTATAACTAACCTTAAAAAAATAAAAAAATAAAAAAAATTTAAAGATAAAGGCAAATAACACCTTCAAGCTAAAAATATTAATTTATCATAACGATACCGAGGAATACTAGCTCGTACTCAAATAAATAAAAAACATAAGAAAACAACCTTTAAATAAAAACCTATACTAAAAAAATTACCACCAAAATATACTAAACATGTAATTAAACAAATAAAAATAATTCTTGAATACTCAGAAATAAACAAAAAAGCAAACAACCCTCTACCATATTCAATATTAAAACCAGAAACCAATTCACTTTCACCCTCAGAAAAATCATAAGGTGAACGATTAGTTTCAGCTAAACAACAAGAAAATCAACACATAAAAATTGGAAAAGAAATAAAAACAAATCAAGATCCAACCTGACAAAAAAATAAACTTAAAAATCTATAACTATCACATATAATAAAATAAATAATTAAAAAAAAAGACAAAGAAACCTCATAAGAAATCGCTTGAGAAACCCCTCGCATTCTACCAATTATTGAATAAACTCTATTTGAAGACCAACCACAAATAATTATAAAATATACACCAACACCACAAAAACAGAGAAAAAATAATAAACCATAACTAAATTCAATAAAATTATAATAAATAGGTAATAGAACTCAACATATCAAAGAATAAAACAAACCTAATAAAGGACAAAAAATATAAATAATAAAATTTCTATTTATAGGTAACAAATCTTCCTTAATAAATAACCTTAAACCATCAGAAAAAGGCTGTAACAAACCTAAATAACCAACCCTATTTGGACCTTTACGCAATTGTATATATCTTAAAACCTTACGCTCCAATAAAGTAAAAAACCCAACTGAAATTAAAACCATAAATATAATTAATAAGCAAATTAAATAAAAAATTACTAGATGTAATATAAATTACTTAATTAAATTCTAAAATTAATACATAAACTCTGTCAAACTAGCCAAAAATAAATAATAAGAATTAATAACTATGGTCCTTTCGTACTAATAATCAAAATAAATTTTAAGATAGAAACCAACCTGGCTTACACCGGTTTGAACTCAAATCATGTAAGAATATAAAAGTCGAACAGACTTAATCTTAAAGCTTCTGCACCTTAAACTAATCTTAATTCAACATCGAGGTCGCAAACTTTAATTTAAATATGAACTTCCTATTAAAATTACGCTGTTATCCCTAAGGTAACTTATCTTAAAATCTAAAAAAGGATCAATAAAAAACATAAATAAATGAATTAAATAAAAAAAGATAAACAAATTTATTAATCACCCCAATTAAAAAATTAAATTAAATAAACAAATTAAACCTAAATAAAAATTAATTAAAAAAAATTTAAAGTTCTATAGGGTCTTATCGTCCCTAAAAAAAAAATTAGCTTTTTTACTAAAAAATAAAATTTTAATAATAAAATCAATAAAGTAAATTTCTCATTTATCCTTTCATTCAAGTTTCCAATTAAAAAACTAATTATTATGCTACCTTTGTACAGTCAATATACTGCAGCCATTTAATTAAGATCAATCATTGGGCAGAAATTATCTTATATAAAACCATAAAAAAATGTTTTTGATAAACAGTTGAAAATTATATATGCTGAATTAATAAAAATATAACTAAAAATTATACTTATAAAATCAATATTAATAAATAAATAAATTAAATAAAAAAGCTAAATAAAAAATTAAATTAAATAAAATAAAAAAAAACTAAAATAATCTATTAAGAACTAAATAAAAGATTCTATCAATAATAAAAATAATAAATAAGAAATTATAATAAAATATTAAGATTATCCTTAATAAATTAAGAATTAAAGTTTAAATAATAAAATAAATAAATAATTCTATAATTAAATTAAATCTCTAACAACCAGATATATAATAAGAACGTTAACATCTAACTACTATAATTAAATTAAATAAAATTATACAACAATTTAAATAAAATAAAAATAAATATCTTATATTCGGGAATAAAAAATAAATTTATTAATAAACCTTCCCTAATACAAAAGGTACTAAAAATTTAACCTTAATATTATAAATCAACCTTAACAGTAAATAAATAAATAATTAATTAAAATACTAAAACCAAATAATAATAATAAAAAATAATGACTAATTAAAATAAGGAAAGAAAAAATCATCTTATAAATGTAAAATATATATTTTAAATAAACTAAATCCTGAAGAATTACTAACCTCACTTTCCAGTAAGATTACTTTGTTACGACTTATCCAAAAAAAAATGGAGCGACGGGCAATATGTACATGATTTATAGCTAAATTCAAAATAAATAATTAAATAAAATTACTTTCAAATCCTCTTTCAAAAAAAATAATATAAAATAATCCAAAATATATTAATATTAAAGTAACCCATTTAAACTAAAATAAAACTGCACCTTGACCTAATATAAATTAAATATTATTAAAGAAAACCCCTTAAAAATTATTCATCATAGCGATATACAAATTAAATTAAAGTAGTAACTATTGTGGTTTATCAATTAATAAACAGGTTCCCCTGAGAAGATTAAATCACCGCCAAATTCTTTGAGTTTTATAGGACATAACTATCAATATTCATATAACAAACTAAACAAAAAATAATAGGGTATCTAATCCTAGTTTTAAAATAATATTTACAAGAAAATTAAAAAGAATTATATAAAAATATAAATTCAACCTAAATATTTTAAATCAATAATCAACTAATATAAACAAATAAAAATATAAAAAATTACCTTGAATAAATTTGTATAACCGCGGATGCTGGCACAAAATTAACCTAGTCTATATAAATATCTGTATATTAACTATAATATAAACCAATACTAATTACTGCTTTTTTTAAAATTAATTAAAATACATATAATCAATTTATAAAAGAAACTATTAAGACAGAATCAAACTTTGATTTTTACATTAAAAAATAGATTAACTAGTTATAACCATCAAAATAATCAACATCTTAAATAGATAAATGATAAATAGATAAATCTCATTAGTTATACAGGATTAATGTATTAAATAGATAATCTATAATAAAATAATCACCATCTTAAATAGATAAATGATAAATAGATAAATCTCATTAGTTATACAGGATTAATGTATTAAATAGATAATCTATAATAAAATAATCACCATCTTAAATAGATAAATGATAAATAGATAAATCTCATTAGTTATACAGGATTAATGTATTAAATAGATAATCTATAATAAAATAATCACCATCTTAAATAGATAAATGATAAATAGATAAATCTCATTAGTTATACAGGATTAATGTATTAAATAGATAATCTATAATAAAATAATCACCATCTTAAATAAATATATCTAGTTTAGATTAATTATATTATCATATAAAATTAATTATCGTAGTCTAAATTAATTAATTTATGAAGATCATTAAATACTATTAAGTTATAATTAATAATTAACATTAATACATATGAAATTAAGAATAAATCTTAATTATGCAATTAATTATAATTAAGTATATTTACATTTAATGTATATTATATAATTAATTTTAATTTCAATTTAACGATAATATATAATACTAATATTTCAATCTTCTTTCTTCCATTTATGGCGTTTAGGAAGAAAGAAGATTGATTTTATTATAATTTATCTTTAAAGTTTATGAATACAAATTTCTTAGTTGTAATTTTAAAATTAATTATAATTAAATTACTTAATTAGTGTTGATTTTACTTTTAGCTTAGATTGTATCATTGTTATTTTATTAGAATTATAATTTTATTTCTAATCAAATAATTATTATATATAAGAATACAATCTTATTTCTAATCAAATAATTATTATATATAAGAATACAATCTTATTTCTAATCAAATAATTATTATATATAAGAATACAATTTTATCTTTCATTAAATACTTATTATATATATATATATATACTTAAAATACAAGAAATTTAACTTATATTTTAAGAGGTATAATTTTTATTTATATTTATATATATAGAAAATATATTTTTAACTCAAAAAATAAGGTATAGTTTACTAACTTATATAGAACTATTTTTATAAATAAAAATCAAAATA</charSequence><tracks><track annotationCount="10"><name>Identical Repeats (20bp+)</name><annotations><annotation><description>Repeat 1</description><type>repeat_region</type><intervals><interval><minimumIndex>14250</minimumIndex><maximumIndex>14530</maximumIndex><direction>leftToRight</direction></interval></intervals><qualifiers><qualifier><name>Identical Bases</name><value>281</value></qualifier><qualifier><name>Mismatched Bases</name><value>0</value></qualifier><qualifier><name>Frequency</name><value>2</value></qualifier><qualifier><name>Percent Identical</name><value>100%</value></qualifier><qualifier><name>annotation group</name><value>Repeat 1</value></qualifier><qualifier><name>All Locations</name><value>14,250+; 14,340+</value></qualifier></qualifiers></annotation><annotation><description>Repeat 1</description><type>repeat_region</type><intervals><interval><minimumIndex>14340</minimumIndex><maximumIndex>14620</maximumIndex><direction>leftToRight</direction></interval></intervals><qualifiers><qualifier><name>Identical Bases</name><value>281</value></qualifier><qualifier><name>Mismatched Bases</name><value>0</value></qualifier><qualifier><name>Frequency</name><value>2</value></qualifier><qualifier><name>Percent Identical</name><value>100%</value></qualifier><qualifier><name>annotation group</name><value>Repeat 1</value></qualifier><qualifier><name>All Locations</name><value>14,250+; 14,340+</value></qualifier></qualifiers></annotation><annotation><description>Repeat 2</description><type>repeat_region</type><intervals><interval><minimumIndex>14250</minimumIndex><maximumIndex>14440</maximumIndex><direction>leftToRight</direction></interval></intervals><qualifiers><qualifier><name>Identical Bases</name><value>191</value></qualifier><qualifier><name>Mismatched Bases</name><value>0</value></qualifier><qualifier><name>Frequency</name><value>3</value></qualifier><qualifier><name>Percent Identical</name><value>100%</value></qualifier><qualifier><name>annotation group</name><value>Repeat 2</value></qualifier><qualifier><name>All Locations</name><value>14,250+; 14,340+; 14,430+</value></qualifier></qualifiers></annotation><annotation><description>Repeat 2</description><type>repeat_region</type><intervals><interval><minimumIndex>14340</minimumIndex><maximumIndex>14530</maximumIndex><direction>leftToRight</direction></interval></intervals><qualifiers><qualifier><name>Identical Bases</name><value>191</value></qualifier><qualifier><name>Mismatched Bases</name><value>0</value></qualifier><qualifier><name>Frequency</name><value>3</value></qualifier><qualifier><name>Percent Identical</name><value>100%</value></qualifier><qualifier><name>annotation group</name><value>Repeat 2</value></qualifier><qualifier><name>All Locations</name><value>14,250+; 14,340+; 14,430+</value></qualifier></qualifiers></annotation><annotation><description>Repeat 2</description><type>repeat_region</type><intervals><interval><minimumIndex>14430</minimumIndex><maximumIndex>14620</maximumIndex><direction>leftToRight</direction></interval></intervals><qualifiers><qualifier><name>Identical Bases</name><value>191</value></qualifier><qualifier><name>Mismatched Bases</name><value>0</value></qualifier><qualifier><name>Frequency</name><value>3</value></qualifier><qualifier><name>Percent Identical</name><value>100%</value></qualifier><qualifier><name>annotation group</name><value>Repeat 2</value></qualifier><qualifier><name>All Locations</name><value>14,250+; 14,340+; 14,430+</value></qualifier></qualifiers></annotation><annotation><description>Repeat 3</description><type>repeat_region</type><intervals><interval><minimumIndex>15054</minimumIndex><maximumIndex>15134</maximumIndex><direction>leftToRight</direction></interval></intervals><qualifiers><qualifier><name>Identical Bases</name><value>81</value></qualifier><qualifier><name>Mismatched Bases</name><value>0</value></qualifier><qualifier><name>Frequency</name><value>2</value></qualifier><qualifier><name>Percent Identical</name><value>100%</value></qualifier><qualifier><name>annotation group</name><value>Repeat 3</value></qualifier><qualifier><name>All Locations</name><value>15,054+; 15,095+</value></qualifier></qualifiers></annotation><annotation><description>Repeat 3</description><type>repeat_region</type><intervals><interval><minimumIndex>15095</minimumIndex><maximumIndex>15175</maximumIndex><direction>leftToRight</direction></interval></intervals><qualifiers><qualifier><name>Identical Bases</name><value>81</value></qualifier><qualifier><name>Mismatched Bases</name><value>0</value></qualifier><qualifier><name>Frequency</name><value>2</value></qualifier><qualifier><name>Percent Identical</name><value>100%</value></qualifier><qualifier><name>annotation group</name><value>Repeat 3</value></qualifier><qualifier><name>All Locations</name><value>15,054+; 15,095+</value></qualifier></qualifiers></annotation><annotation><description>Repeat 4</description><type>repeat_region</type><intervals><interval><minimumIndex>15054</minimumIndex><maximumIndex>15093</maximumIndex><direction>leftToRight</direction></interval></intervals><qualifiers><qualifier><name>Identical Bases</name><value>40</value></qualifier><qualifier><name>Mismatched Bases</name><value>0</value></qualifier><qualifier><name>Frequency</name><value>3</value></qualifier><qualifier><name>Percent Identical</name><value>100%</value></qualifier><qualifier><name>annotation group</name><value>Repeat 4</value></qualifier><qualifier><name>All Locations</name><value>15,054+; 15,095+; 15,136+</value></qualifier></qualifiers></annotation><annotation><description>Repeat 4</description><type>repeat_region</type><intervals><interval><minimumIndex>15095</minimumIndex><maximumIndex>15134</maximumIndex><direction>leftToRight</direction></interval></intervals><qualifiers><qualifier><name>Identical Bases</name><value>40</value></qualifier><qualifier><name>Mismatched Bases</name><value>0</value></qualifier><qualifier><name>Frequency</name><value>3</value></qualifier><qualifier><name>Percent Identical</name><value>100%</value></qualifier><qualifier><name>annotation group</name><value>Repeat 4</value></qualifier><qualifier><name>All Locations</name><value>15,054+; 15,095+; 15,136+</value></qualifier></qualifiers></annotation><annotation><description>Repeat 4</description><type>repeat_region</type><intervals><interval><minimumIndex>15136</minimumIndex><maximumIndex>15175</maximumIndex><direction>leftToRight</direction></interval></intervals><qualifiers><qualifier><name>Identical Bases</name><value>40</value></qualifier><qualifier><name>Mismatched Bases</name><value>0</value></qualifier><qualifier><name>Frequency</name><value>3</value></qualifier><qualifier><name>Percent Identical</name><value>100%</value></qualifier><qualifier><name>annotation group</name><value>Repeat 4</value></qualifier><qualifier><name>All Locations</name><value>15,054+; 15,095+; 15,136+</value></qualifier></qualifiers></annotation></annotations><annotationTypeFrequencies><frequency count="10"><type>repeat_region</type></frequency></annotationTypeFrequencies><coloringQualifier>Frequency</coloringQualifier><coloringQualifierColorsMap><colorMap name="Frequency"><entry color="-176" score="2.0" /><entry color="-44976" score="4.0" /><entry color="-1599990" score="3.0" /></colorMap></coloringQualifierColorsMap></track></tracks></XMLSerialisableRootElement></originalElement><additionalXml perUser="true" /><additionalXml perUser="false"><panel viewer="Sequence View" geneiousVersion="7.1.8" additionalXmlKey="splitViewsox-aqh7v0f" /><panel viewer="Sequence View" geneiousVersion="7.1.8" additionalXmlKey="splitViews" /><sequenceViewOptions geneiousVersion="8.1.3" additionalXmlKey="sequenceViewOptions"><SequenceViewerState numberOfReferenceSequenceFloatingTracksBelow="0"><zoom isMinimumZoom="true">0.017009377479553223</zoom><SequenceViewerSelectionState disableReturningSingleAnnotation="true"><selectedRegions><element class="com.biomatters.plugins.sequenceviewer.selection.SelectedRegion"><SelectedRegion><residues><XMLSerialisableRootElement><from>13400</from><to>12220</to></XMLSerialisableRootElement></residues><sequences><XMLSerialisableRootElement><from>0</from><to>1</to></XMLSerialisableRootElement></sequences></SelectedRegion></element><element class="com.biomatters.plugins.sequenceviewer.selection.SelectedRegion"><SelectedRegion><residues><XMLSerialisableRootElement><from>14198</from><to>13467</to></XMLSerialisableRootElement></residues><sequences><XMLSerialisableRootElement><from>0</from><to>1</to></XMLSerialisableRootElement></sequences></SelectedRegion></element></selectedRegions><annotation annotationIndex="2" sequenceIndex="0" trackIndex="-1" /><annotation annotationIndex="3" sequenceIndex="0" trackIndex="-1" /></SequenceViewerSelectionState><SequenceViewerLocation><sequenceNumber>0</sequenceNumber><residueNumber>9607</residueNumber><xOffset>0</xOffset><yOffset>-21</yOffset></SequenceViewerLocation><trackStates><Sequence sequenceNumber="0"><TrackProperties><trackId>Identical Repeats (20bp+)</trackId></TrackProperties></Sequence></trackStates></SequenceViewerState><translation><option name="frame">SelectionOrAnnotation</option><option name="relativeTo">sequence</option></translation><liveAnnotators><option name="com.biomatters.plugins.featureFinder.FeatureFinder_NUCLEOTIDEOn">false</option><option name="ORF_Annotation_GeneratorOn">false</option></liveAnnotators><restrictionSites><option name="com.biomatters.plugins.restrictionAnalysis.RestrictionSiteAnnotationGeneratorOn">false</option><childOption name="com.biomatters.plugins.restrictionAnalysis.RestrictionSiteAnnotationGenerator"><childOption name="com.biomatters.plugins.restrictionAnalysis.RestrictionSiteAnnotationGenerator"><option name="excluded">(1, 15363)</option><option name="grabExcludeRangeOption">[1,15363)</option></childOption></childOption></restrictionSites></sequenceViewOptions><DocumentHistory geneiousVersion="8.1.3" additionalXmlKey="DocumentHistory"><entryFields><DocumentHistoryEntryField class="com.biomatters.geneious.publicapi.documents.DocumentHistoryEntryFieldImplementation"><com.biomatters.date fieldName="Saved"><![CDATA[1564650420073]]></com.biomatters.date></DocumentHistoryEntryField><DocumentHistoryEntryField class="com.biomatters.geneious.publicapi.documents.DocumentHistoryEntryFieldImplementation"><com.biomatters.user fieldName="User"><![CDATA[Administrator]]></com.biomatters.user></DocumentHistoryEntryField><DocumentHistoryEntryField class="com.biomatters.geneious.publicapi.documents.DocumentHistoryEntryFieldImplementation"><com.biomatters.geneiousVersion fieldName="Geneious Version"><![CDATA[7.1.8]]></com.biomatters.geneiousVersion></DocumentHistoryEntryField><DocumentHistoryEntryField class="com.biomatters.geneious.publicapi.documents.DocumentHistoryEntryFieldImplementation"><com.biomatters.autogeneratedEntry fieldName=""></com.biomatters.autogeneratedEntry></DocumentHistoryEntryField></entryFields><entryFields><DocumentHistoryEntryField class="com.biomatters.geneious.publicapi.documents.DocumentHistoryEntryFieldImplementation"><com.biomatters.date fieldName="Saved"><![CDATA[1564650918812]]></com.biomatters.date></DocumentHistoryEntryField><DocumentHistoryEntryField class="com.biomatters.geneious.publicapi.documents.DocumentHistoryEntryFieldImplementation"><com.biomatters.user fieldName="User"><![CDATA[Administrator]]></com.biomatters.user></DocumentHistoryEntryField><DocumentHistoryEntryField class="com.biomatters.geneious.publicapi.documents.DocumentHistoryEntryFieldImplementation"><com.biomatters.geneiousVersion fieldName="Geneious Version"><![CDATA[7.1.8]]></com.biomatters.geneiousVersion></DocumentHistoryEntryField><DocumentHistoryEntryField class="com.biomatters.geneious.publicapi.documents.DocumentHistoryEntryFieldImplementation"><com.biomatters.autogeneratedEntry fieldName=""></com.biomatters.autogeneratedEntry></DocumentHistoryEntryField></entryFields><entryFields><DocumentHistoryEntryField class="com.biomatters.geneious.publicapi.documents.DocumentHistoryEntryFieldImplementation"><com.biomatters.date fieldName="Saved"><![CDATA[1603326407218]]></com.biomatters.date></DocumentHistoryEntryField><DocumentHistoryEntryField class="com.biomatters.geneious.publicapi.documents.DocumentHistoryEntryFieldImplementation"><com.biomatters.user fieldName="User"><![CDATA[Administrator]]></com.biomatters.user></DocumentHistoryEntryField><DocumentHistoryEntryField class="com.biomatters.geneious.publicapi.documents.DocumentHistoryEntryFieldImplementation"><com.biomatters.geneiousVersion fieldName="Geneious Version"><![CDATA[8.1.3]]></com.biomatters.geneiousVersion></DocumentHistoryEntryField><DocumentHistoryEntryField class="com.biomatters.geneious.publicapi.documents.DocumentHistoryEntryFieldImplementation"><com.biomatters.autogeneratedEntry fieldName=""></com.biomatters.autogeneratedEntry></DocumentHistoryEntryField></entryFields></DocumentHistory><sequenceViewOptions geneiousVersion="7.1.8" additionalXmlKey="sequenceViewOptionsox-aqh7v0f"><SequenceViewerState numberOfReferenceSequenceFloatingTracksBelow="0"><zoom isMinimumZoom="true">0.0046106445762546374</zoom><SequenceViewerSelectionState><selectedRegions /></SequenceViewerSelectionState><SequenceViewerLocation><sequenceNumber>0</sequenceNumber><residueNumber>7699</residueNumber><annotationNumber>4</annotationNumber><annotation_Track>1</annotation_Track><annotationIntervalNumber>0</annotationIntervalNumber><xOffset>1</xOffset><yOffset>140</yOffset></SequenceViewerLocation><trackStates><Sequence sequenceNumber="0"><TrackProperties visible="true"><trackId>Identical Repeats (20bp+)</trackId></TrackProperties><TrackProperties visible="true"><trackId>Identical Repeats (18bp+)</trackId></TrackProperties></Sequence><Sequence sequenceNumber="1"><TrackProperties visible="true"><trackId>Identical Repeats (20bp+)</trackId></TrackProperties></Sequence></trackStates></SequenceViewerState><translation><option name="frame">SelectionOrAnnotation</option><option name="customComponent1" /><option name="relativeTo">sequence</option><childOption name="translationColors"><option name="colors">background1</option><option name="customComponent1" /><option name="customComponent2" /><option name="customComponent3" /><option name="foreground1DummyButton" /><option name="rasMolForegroundDummyButton">RasMol</option><option name="background1DummyButton" /><option name="hydrophobicityDummyButton">Hydrophobicity</option><option name="polarityDummyButton">Polarity</option><option name="rasMolBackgroundDummyButton">RasMol</option><option name="clustalProteinDummyButton">Clustal</option><option name="macCladeProteinDummyButton">MacClade</option><option name="backgroundAnimatedDummyButton">Animated :-)</option><option name="byAnnotationDummyButton">By Annotation</option><childOption name="foreground1"><option name="A">255,255,255;0,0,0;3,3,3</option><option name="C">255,255,255;175,161,1;250,230,4</option><option name="D">255,255,255;178,0,0;254,0,0</option><option name="E">255,255,255;255,0,255;255,0,255</option><option name="F">255,255,255;64,64,64;91,91,91</option><option name="G">255,255,255;107,142,35;152,202,50</option><option name="H">255,255,255;139,69,19;198,98,27</option><option name="I">255,255,255;46,139,87;65,198,124</option><option name="K">255,255,255;0,0,255;0,0,255</option><option name="L">255,255,255;176,48,96;251,68,137</option><option name="M">255,255,255;199,21,133;255,30,190</option><option name="N">255,255,255;0,178,178;0,254,254</option><option name="P">255,255,255;255,200,0;255,255,0</option><option name="Q">255,255,255;70,130,180;100,185,255</option><option name="R">255,255,255;95,158,160;135,225,228</option><option name="S">255,255,255;250,128,114;255,182,162</option><option name="T">255,255,255;244,164,96;255,234,137</option><option name="V">255,255,255;0,178,0;0,254,0</option><option name="W">255,255,255;178,122,122;254,174,174</option><option name="Y">255,255,255;0,100,0;0,142,0</option><option name="U">255,255,255;184,134,11;255,191,15</option><option name="O">255,255,255;0,0,0;3,3,3</option><option name="B">255,255,255;0,0,0;3,3,3</option><option name="Z">255,255,255;0,0,0;3,3,3</option><option name="J">255,255,255;0,0,0;3,3,3</option><option name="X">255,255,255;0,0,0;3,3,3</option><option name="?">255,255,255;0,0,0;3,3,3</option><option name="*">255,255,255;0,0,0;3,3,3</option><option name="-">255,255,255;0,0,0;3,3,3</option></childOption><childOption name="rasMolForeground"><option name="A">255,255,255;200,200,200;255,255,255</option><option name="C">255,255,255;230,230,0;255,255,0</option><option name="D">255,255,255;230,10,10;255,14,14</option><option name="E">255,255,255;230,10,10;255,14,14</option><option name="F">255,255,255;50,50,170;71,71,242</option><option name="G">255,255,255;235,235,235;255,255,255</option><option name="H">255,255,255;130,130,210;185,185,255</option><option name="I">255,255,255;15,130,15;21,185,21</option><option name="K">255,255,255;20,90,255;28,128,255</option><option name="L">255,255,255;15,130,15;21,185,21</option><option name="M">255,255,255;230,230,0;255,255,0</option><option name="N">255,255,255;0,220,220;0,255,255</option><option name="P">255,255,255;220,150,130;255,214,185</option><option name="Q">255,255,255;0,220,220;0,255,255</option><option name="R">255,255,255;20,90,255;28,128,255</option><option name="S">255,255,255;250,150,0;255,214,0</option><option name="T">255,255,255;250,150,0;255,214,0</option><option name="V">255,255,255;15,130,15;21,185,21</option><option name="W">255,255,255;180,90,180;255,128,255</option><option name="Y">255,255,255;50,50,170;71,71,242</option><option name="U">255,255,255;0,0,0;3,3,3</option><option name="O">255,255,255;0,0,0;3,3,3</option><option name="B">255,255,255;0,0,0;3,3,3</option><option name="Z">255,255,255;0,0,0;3,3,3</option><option name="J">255,255,255;0,0,0;3,3,3</option><option name="X">255,255,255;0,0,0;3,3,3</option><option name="?">255,255,255;0,0,0;3,3,3</option><option name="*">255,255,255;0,0,0;3,3,3</option><option name="-">255,255,255;0,0,0;3,3,3</option></childOption><childOption name="background1"><option name="A">192,192,192;0,0,0;192,192,192</option><option name="C">251,231,2;0,0,0;251,231,2</option><option name="D">255,120,120;0,0,0;255,120,120</option><option name="E">255,0,255;0,0,0;255,0,255</option><option name="F">240,230,140;0,0,0;240,230,140</option><option name="G">152,202,50;0,0,0;152,202,50</option><option name="H">255,140,38;0,0,0;255,140,38</option><option name="I">65,198,124;0,0,0;65,198,124</option><option name="K">135,206,250;0,0,0;135,206,250</option><option name="L">251,68,137;0,0,0;251,68,137</option><option name="M">255,42,255;0,0,0;255,42,255</option><option name="N">0,255,255;0,0,0;0,255,255</option><option name="P">255,255,0;0,0,0;255,255,0</option><option name="Q">100,185,255;0,0,0;100,185,255</option><option name="R">135,225,228;0,0,0;135,225,228</option><option name="S">255,182,162;0,0,0;255,182,162</option><option name="T">255,234,137;0,0,0;255,234,137</option><option name="V">0,255,0;0,0,0;0,255,0</option><option name="W">255,175,175;0,0,0;255,175,175</option><option name="Y">173,255,47;0,0,0;173,255,47</option><option name="U">255,191,15;0,0,0;255,191,15</option><option name="O">100,100,100;255,255,255;100,100,100</option><option name="B">100,100,100;255,255,255;100,100,100</option><option name="Z">100,100,100;255,255,255;100,100,100</option><option name="J">100,100,100;255,255,255;100,100,100</option><option name="X">100,100,100;255,255,255;100,100,100</option><option name="?">100,100,100;255,255,255;100,100,100</option><option name="*">0,0,0;170,170,170;0,0,0</option><option name="-">255,255,255;0,0,0;3,3,3</option></childOption><childOption name="hydrophobicity"><option name="A">157,0,98;255,255,255;157,0,98</option><option name="C">173,0,82;255,255,255;173,0,82</option><option name="D">7,0,248;255,255,255;7,0,248</option><option name="E">10,0,245;255,255,255;10,0,245</option><option name="F">255,0,0;255,255,255;255,0,0</option><option name="G">127,0,128;255,255,255;127,0,128</option><option name="H">42,0,213;255,255,255;42,0,213</option><option name="I">240,0,15;255,255,255;240,0,15</option><option name="K">72,0,183;255,255,255;72,0,183</option><option name="L">240,0,15;255,255,255;240,0,15</option><option name="M">188,0,67;255,255,255;188,0,67</option><option name="N">60,0,195;255,255,255;60,0,195</option><option name="P">181,0,74;255,255,255;181,0,74</option><option name="Q">64,0,191;255,255,255;64,0,191</option><option name="R">0,0,255;255,255,255;0,0,255</option><option name="S">91,0,164;255,255,255;91,0,164</option><option name="T">114,0,141;255,255,255;114,0,141</option><option name="V">210,0,45;255,255,255;210,0,45</option><option name="W">223,0,32;255,255,255;223,0,32</option><option name="Y">224,0,31;255,255,255;224,0,31</option><option name="U">100,100,100;255,255,255;100,100,100</option><option name="O">100,100,100;255,255,255;100,100,100</option><option name="B">100,100,100;255,255,255;100,100,100</option><option name="Z">100,100,100;255,255,255;100,100,100</option><option name="J">100,100,100;255,255,255;100,100,100</option><option name="X">100,100,100;255,255,255;100,100,100</option><option name="?">100,100,100;255,255,255;100,100,100</option><option name="*">0,0,0;170,170,170;0,0,0</option><option name="-">255,255,255;0,0,0;3,3,3</option></childOption><childOption name="polarity"><option name="A">175,161,1;255,255,255;175,161,1</option><option name="C">0,178,0;255,255,255;0,178,0</option><option name="D">178,0,0;255,255,255;178,0,0</option><option name="E">178,0,0;255,255,255;178,0,0</option><option name="F">175,161,1;255,255,255;175,161,1</option><option name="G">175,161,1;255,255,255;175,161,1</option><option name="H">0,0,178;255,255,255;0,0,178</option><option name="I">175,161,1;255,255,255;175,161,1</option><option name="K">0,0,178;255,255,255;0,0,178</option><option name="L">175,161,1;255,255,255;175,161,1</option><option name="M">175,161,1;255,255,255;175,161,1</option><option name="N">0,178,0;255,255,255;0,178,0</option><option name="P">175,161,1;255,255,255;175,161,1</option><option name="Q">0,178,0;255,255,255;0,178,0</option><option name="R">0,0,178;255,255,255;0,0,178</option><option name="S">0,178,0;255,255,255;0,178,0</option><option name="T">0,178,0;255,255,255;0,178,0</option><option name="V">175,161,1;255,255,255;175,161,1</option><option name="W">175,161,1;255,255,255;175,161,1</option><option name="Y">0,178,0;255,255,255;0,178,0</option><option name="U">0,178,0;255,255,255;0,178,0</option><option name="O">100,100,100;255,255,255;100,100,100</option><option name="B">100,100,100;255,255,255;100,100,100</option><option name="Z">100,100,100;255,255,255;100,100,100</option><option name="J">100,100,100;255,255,255;100,100,100</option><option name="X">100,100,100;255,255,255;100,100,100</option><option name="?">100,100,100;255,255,255;100,100,100</option><option name="*">0,0,0;170,170,170;0,0,0</option><option name="-">255,255,255;0,0,0;3,3,3</option></childOption><childOption name="rasMolBackground"><option name="A">200,200,200;0,0,0;200,200,200</option><option name="C">230,230,0;0,0,0;230,230,0</option><option name="D">230,10,10;0,0,0;230,10,10</option><option name="E">230,10,10;0,0,0;230,10,10</option><option name="F">50,50,170;0,0,0;50,50,170</option><option name="G">235,235,235;0,0,0;235,235,235</option><option name="H">130,130,210;0,0,0;130,130,210</option><option name="I">15,130,15;0,0,0;15,130,15</option><option name="K">20,90,255;0,0,0;20,90,255</option><option name="L">15,130,15;0,0,0;15,130,15</option><option name="M">230,230,0;0,0,0;230,230,0</option><option name="N">0,220,220;0,0,0;0,220,220</option><option name="P">220,150,130;0,0,0;220,150,130</option><option name="Q">0,220,220;0,0,0;0,220,220</option><option name="R">20,90,255;0,0,0;20,90,255</option><option name="S">250,150,0;0,0,0;250,150,0</option><option name="T">250,150,0;0,0,0;250,150,0</option><option name="V">15,130,15;0,0,0;15,130,15</option><option name="W">180,90,180;0,0,0;180,90,180</option><option name="Y">50,50,170;0,0,0;50,50,170</option><option name="U">100,100,100;0,0,0;100,100,100</option><option name="O">100,100,100;255,255,255;100,100,100</option><option name="B">100,100,100;255,255,255;100,100,100</option><option name="Z">100,100,100;255,255,255;100,100,100</option><option name="J">100,100,100;255,255,255;100,100,100</option><option name="X">100,100,100;255,255,255;100,100,100</option><option name="?">100,100,100;255,255,255;100,100,100</option><option name="*">0,0,0;170,170,170;0,0,0</option><option name="-">255,255,255;0,0,0;3,3,3</option></childOption><childOption name="clustalProtein"><option name="A">255,255,255;0,0,0;255,255,255</option><option name="C">255,255,255;0,0,0;255,255,255</option><option name="D">255,255,255;0,0,0;255,255,255</option><option name="E">255,255,255;0,0,0;255,255,255</option><option name="F">0,130,255;0,0,0;0,130,255</option><option name="G">255,165,0;0,0,0;255,165,0</option><option name="H">255,0,0;0,0,0;255,0,0</option><option name="I">0,178,0;0,0,0;0,178,0</option><option name="K">255,0,0;0,0,0;255,0,0</option><option name="L">0,178,0;0,0,0;0,178,0</option><option name="M">0,178,0;0,0,0;0,178,0</option><option name="N">255,255,255;0,0,0;255,255,255</option><option name="P">255,165,0;0,0,0;255,165,0</option><option name="Q">255,255,255;0,0,0;255,255,255</option><option name="R">255,0,0;0,0,0;255,0,0</option><option name="S">255,165,0;0,0,0;255,165,0</option><option name="T">255,165,0;0,0,0;255,165,0</option><option name="V">0,178,0;0,0,0;0,178,0</option><option name="W">0,130,255;0,0,0;0,130,255</option><option name="Y">0,130,255;0,0,0;0,130,255</option><option name="U">255,255,255;0,0,0;255,255,255</option><option name="O">100,100,100;255,255,255;100,100,100</option><option name="B">100,100,100;255,255,255;100,100,100</option><option name="Z">100,100,100;255,255,255;100,100,100</option><option name="J">100,100,100;255,255,255;100,100,100</option><option name="X">100,100,100;255,255,255;100,100,100</option><option name="?">100,100,100;255,255,255;100,100,100</option><option name="*">0,0,0;170,170,170;0,0,0</option><option name="-">255,255,255;0,0,0;255,255,255</option></childOption><childOption name="macCladeProtein"><option name="A">130,233,255;0,0,0;130,233,255</option><option name="C">255,171,255;0,0,0;255,171,255</option><option name="D">174,168,118;0,0,0;174,168,118</option><option name="E">191,185,136;0,0,0;191,185,136</option><option name="F">148,182,255;0,0,0;148,182,255</option><option name="G">227,6,176;0,0,0;227,6,176</option><option name="H">185,20,255;0,0,0;185,20,255</option><option name="I">79,155,255;0,0,0;79,155,255</option><option name="K">167,13,227;0,0,0;167,13,227</option><option name="L">0,18,184;170,170,170;0,18,184</option><option name="M">94,181,181;0,0,0;94,181,181</option><option name="N">255,0,12;0,0,0;255,0,12</option><option name="P">20,184,110;0,0,0;20,184,110</option><option name="Q">194,1,5;0,0,0;194,1,5</option><option name="R">214,138,255;0,0,0;214,138,255</option><option name="S">255,223,10;0,0,0;255,223,10</option><option name="T">176,21,26;0,0,0;176,21,26</option><option name="V">21,255,17;0,0,0;21,255,17</option><option name="W">21,255,17;0,0,0;21,255,17</option><option name="Y">235,144,134;0,0,0;235,144,134</option><option name="U">100,100,100;0,0,0;100,100,100</option><option name="O">100,100,100;255,255,255;100,100,100</option><option name="B">100,100,100;255,255,255;100,100,100</option><option name="Z">100,100,100;255,255,255;100,100,100</option><option name="J">100,100,100;255,255,255;100,100,100</option><option name="X">100,100,100;255,255,255;100,100,100</option><option name="?">100,100,100;255,255,255;100,100,100</option><option name="*">0,0,0;170,170,170;0,0,0</option><option name="-">255,255,255;0,0,0;3,3,3</option></childOption><childOption name="backgroundAnimated"><option name="movingSequences">true</option><option name="movingResidues">false</option><option name="differentFrequencyBases">false</option></childOption><childOption name="byAnnotation"><option name="secondaryScheme">Default</option><option name="alwaysUseForegroundFromDefaultScheme">false</option><option name="annotationCheckboxes">true</option></childOption></childOption></translation><liveAnnotators><option name="com.biomatters.plugins.featureFinder.FeatureFinder_NUCLEOTIDEOn">false</option><option name="customComponent1" /><option name="customComponent2" /><option name="customComponent3" /><option name="customComponent4" /><option name="customComponent5" /><option name="divider_1" /><option name="ORF_Annotation_GeneratorOn">false</option><option name="customComponent6" /><option name="customComponent7" /><option name="customComponent8" /><option name="customComponent9" /><option name="customComponent10" /><childOption name="com.biomatters.plugins.featureFinder.FeatureFinder_NUCLEOTIDE"><option name="customComponent1" /><option name="customComponent2" /><childOption name="com.biomatters.plugins.featureFinder.FeatureFinder_NUCLEOTIDE"><option name="similarity">100</option><option name="service">LocalDocuments/Sample Documents/PlasMapper Features</option><option name="name">[]</option><option name="wordSize">10</option><option name="searchSubfolders">true</option><option name="includeTruncatedAnnotations">true</option><option name="gateway">true</option></childOption></childOption><childOption name="ORF_Annotation_Generator"><option name="customComponent1" /><option name="customComponent2" /><childOption name="ORF_Annotation_Generator"><option name="MinimumORFSize">100</option><option name="Genetic code">universal</option><option name="startCodons">TTG, ATG, CTG</option><option name="includeInteriors">false</option><option name="assumeStartStopOutside">false</option></childOption></childOption></liveAnnotators><restrictionSites><option name="com.biomatters.plugins.restrictionAnalysis.RestrictionSiteAnnotationGeneratorOn">false</option><option name="customComponent1" /><option name="customComponent2" /><option name="customComponent3" /><option name="customComponent4" /><option name="divider_1" /><option name="customComponent5" /><childOption name="com.biomatters.plugins.restrictionAnalysis.RestrictionSiteAnnotationGenerator"><option name="customComponent1" /><option name="customComponent2" /><childOption name="com.biomatters.plugins.restrictionAnalysis.RestrictionSiteAnnotationGenerator"><option name="enzymeSetDocument">commonly_used_enzymes</option><option name="doRestrictCutters">true</option><option name="minCutters">4</option><option name="doRestrictPalindromes">false</option><option name="restrictPalindromes">palindromic</option><option name="doRestrictHitters">false</option><option name="hits">(1, 2)</option><option name="targetRegionType">anywhere</option><option name="excluded">(1, 15205)</option><option name="grabExcludeRangeOption">[1,15205)</option><option name="selectedEnzymes">-1</option><option name="lastSelectedDocumentIdentifer">commonly_used_enzymes</option><option name="customComponent1" /></childOption></childOption></restrictionSites></sequenceViewOptions></additionalXml></geneiousDocument>
<excludedDocument class="urn">urn:local:.:63-as2k4yh</excludedDocument>
<fullDocument class="com.biomatters.iseek.application.NeedToUpgradeDummyDocumentForOldVersions" version="1.3-11" revisionNumber="0" geneiousVersion="8.1.3" geneiousVersionMinimum="6.0" PluginDocument_FormatLastChanged="6.0" PluginDocument_FormatLastExtended="6.0" PluginDocument_OldestVersionSerializableTo="6.0"><hiddenFields><override_modified_date type="date">1603326577411</override_modified_date><cache_name>This file was created using Geneious 6.0 or later.</cache_name><cache_created type="date">1603326577411</cache_created><cache_urn type="urn">urn:local:.:f-ck15pot</cache_urn><cache_plugin_document_urn></cache_plugin_document_urn><description></description></hiddenFields><fields><document_size type="bytes">30</document_size></fields><originalElement><XMLSerialisableRootElement /></originalElement></fullDocument>
</geneious>
